# Supplementary material for: Habitual stone-tool-aided extractive foraging in white-faced capuchins, Cebus capucinus
Source: R Soc Open Sci. 2018 Aug 22;5(8):181002. doi: 10.1098/rsos.181002 (PMC6124021; doi:10.1098/rsos.181002)
Supplement: stone-tool-gracile supp 2 [file rsos181002supp2.zip]

Archive with 26 entries (23 files):
- stone-tool-gracile supp/
- stone-tool-gracile supp/.DS_Store
- __MACOSX/
- __MACOSX/stone-tool-gracile supp/
- __MACOSX/stone-tool-gracile supp/._.DS_Store
- stone-tool-gracile supp/20170327_074639_Canon_EOS_REBEL_T3i.jpg
- __MACOSX/stone-tool-gracile supp/._20170327_074639_Canon_EOS_REBEL_T3i.jpg
- stone-tool-gracile supp/coibatool.bib
- __MACOSX/stone-tool-gracile supp/._coibatool.bib
- stone-tool-gracile supp/IMG_0652.JPG
- __MACOSX/stone-tool-gracile supp/._IMG_0652.JPG
- stone-tool-gracile supp/main.aux
- stone-tool-gracile supp/main.bbl
- stone-tool-gracile supp/main.blg
- stone-tool-gracile supp/main.log
- stone-tool-gracile supp/main.out
- stone-tool-gracile supp/main.pdf
- __MACOSX/stone-tool-gracile supp/._main.pdf
- stone-tool-gracile supp/main.synctex.gz
- stone-tool-gracile supp/main.tex
- __MACOSX/stone-tool-gracile supp/._main.tex
- stone-tool-gracile supp/map_of_CNP.jpg
- __MACOSX/stone-tool-gracile supp/._map_of_CNP.jpg
- stone-tool-gracile supp/tooltransport.JPG
- __MACOSX/stone-tool-gracile supp/._tooltransport.JPG
- __MACOSX/._stone-tool-gracile supp
