# Supplementary material for: Habitual stone-tool-aided extractive foraging in white-faced capuchins, Cebus capucinus
Source: R Soc Open Sci. 2018 Aug 22;5(8):181002. doi: 10.1098/rsos.181002 (PMC6124021; doi:10.1098/rsos.181002)
Supplement: stone-tool-gracile supp 2 [file rsos181002supp2.zip › stone-tool-gracile supp/coibatool.bib]

%% This BibTeX bibliography file was created using BibDesk.
%% http://bibdesk.sourceforge.net/

%% Created for Brendan Barrett at 2018-04-24 18:02:45 +0200 


%% Saved with string encoding Unicode (UTF-8) 


@misc{stan_development_team_rstan:_2016,
	Author = {{Stan Development Team}},
	Date-Added = {2018-04-24 13:43:15 +0000},
	Date-Modified = {2018-04-24 13:43:15 +0000},
	Howpublished = {http://mc-stan.org/rstan.html},
	Note = {v. 2.14.0},
	Title = {{RStan}: the {R} interface to {Stan}},
	Year = {2016}}

@manual{mcelreath_rethinking:_2016,
	Author = {McElreath, Richard},
	Date-Added = {2018-04-24 13:43:01 +0000},
	Date-Modified = {2018-04-24 13:43:01 +0000},
	Note = {v. 1.59},
	Title = {rethinking: {Statistical} {Rethinking} book package},
	Year = {2016}}

@book{giraldeau2000social,
	Author = {Giraldeau, Luc-Alain and Caraco, Thomas},
	Date-Added = {2018-04-11 13:46:37 +0000},
	Date-Modified = {2018-04-11 13:46:37 +0000},
	Publisher = {Princeton University Press},
	Title = {Social foraging theory},
	Year = {2000}}

@book{fragaszy_complete_2004,
	Address = {Cambridge; New York},
	Author = {Fragaszy, Dorothy M and Visalberghi, Elisabetta and Fedigan, Linda Marie},
	Date-Added = {2018-04-11 13:20:18 +0000},
	Date-Modified = {2018-04-11 13:20:18 +0000},
	Isbn = {0-521-66116-1 978-0-521-66116-4 0-521-66768-2 978-0-521-66768-5},
	Language = {English},
	Publisher = {Cambridge University Press},
	Shorttitle = {The complete capuchin},
	Title = {The complete capuchin: the biology of the genus {Cebus}},
	Year = {2004}}

@article{proffitt2018analysis,
	Abstract = {The discovery of oil palm (Elaeis guineensis) nut-cracking by wild long-tailed macaques (Macaca fascicularis) is significant for the study of non-human primate and hominin percussive behaviour. Up until now, only West African chimpanzees (Pan troglodytes verus) and modern human populations were known to use stone hammers to crack open this particular hard-shelled palm nut. The addition of non-habituated, wild macaques increases our comparative dataset of primate lithic percussive behaviour focused on this one plant species. Here, we present an initial description of hammerstones used by macaques to crack oil palm nuts, recovered from active nut-cracking locations on Yao Noi Island, Ao Phang Nga National Park, Thailand. We combine a techno-typological approach with microscopic and macroscopic use-wear analysis of percussive damage to characterize the percussive signature of macaque palm oil nut-cracking tools. These artefacts are characterized by a high degree of battering and crushing on most surfaces, which is visible at both macro and microscopic levels. The degree and extent of this damage is a consequence of a dynamic interplay between a number of factors, including anvil morphology and macaque percussive techniques. Beyond the behavioural importance of these artefacts, macaque nut-cracking represents a new target for primate archaeological investigations, and opens new opportunities for comparisons between tool using primate species and with early hominin percussive behaviour, for which nut-cracking has been frequently inferred.},
	Author = {Proffitt, T. and Luncz, V. L. and Malaivijitnond, S. and Gumert, M. and Svensson, M. S. and Haslam, M.},
	Date-Added = {2018-04-11 13:10:54 +0000},
	Date-Modified = {2018-04-11 13:11:23 +0000},
	Doi = {10.1098/rsos.171904},
	Eprint = {http://rsos.royalsocietypublishing.org/content/5/3/171904.full.pdf},
	Journal = {Royal Society Open Science},
	Number = {3},
	Publisher = {The Royal Society},
	Title = {Analysis of wild macaque stone tools used to crack oil palm nuts},
	Url = {http://rsos.royalsocietypublishing.org/content/5/3/171904},
	Volume = {5},
	Year = {2018},
	Bdsk-Url-1 = {http://rsos.royalsocietypublishing.org/content/5/3/171904},
	Bdsk-Url-2 = {https://dx.doi.org/10.1098/rsos.171904}}

@article{proffitt2016wild,
	Author = {Proffitt, Tomos and Luncz, Lydia V and Fal{\'o}tico, Tiago and Ottoni, Eduardo B and de la Torre, Ignacio and Haslam, Michael},
	Date-Added = {2018-04-11 13:07:35 +0000},
	Date-Modified = {2018-04-11 13:07:35 +0000},
	Journal = {Nature},
	Number = {7627},
	Pages = {85--88},
	Publisher = {Nature Research},
	Title = {Wild monkeys flake stone tools},
	Volume = {539},
	Year = {2016}}

@article{bergstrom1999life,
	Author = {Bergstrom, Dana M and Chown, Steven L},
	Date-Added = {2018-04-04 13:39:40 +0000},
	Date-Modified = {2018-04-04 13:39:40 +0000},
	Journal = {Trends in Ecology \& Evolution},
	Number = {12},
	Pages = {472--477},
	Publisher = {Elsevier},
	Title = {Life at the front: history, ecology and change on southern ocean islands},
	Volume = {14},
	Year = {1999}}

@article{courchamp2014climate,
	Author = {Courchamp, Franck and Hoffmann, Benjamin D and Russell, James C and Leclerc, Camille and Bellard, C{\'e}line},
	Date-Added = {2018-04-04 12:06:03 +0000},
	Date-Modified = {2018-04-04 12:06:03 +0000},
	Journal = {Trends in ecology \& evolution},
	Number = {3},
	Pages = {127--130},
	Publisher = {Elsevier},
	Title = {Climate change, sea-level rise, and conservation: keeping island biodiversity afloat},
	Volume = {29},
	Year = {2014}}

@article{schofield1989effects,
	Author = {Schofield, Eileen K},
	Date-Added = {2018-04-04 12:04:36 +0000},
	Date-Modified = {2018-04-04 12:04:36 +0000},
	Journal = {Conservation Biology},
	Number = {3},
	Pages = {227--239},
	Publisher = {Wiley Online Library},
	Title = {Effects of introduced plants and animals on island vegetation: examples from Gal{\'a}pagos Archipelago},
	Volume = {3},
	Year = {1989}}

@article{lomolino1984mammalian,
	Author = {Lomolino, Mark V},
	Date-Added = {2018-04-04 12:02:13 +0000},
	Date-Modified = {2018-04-04 12:02:13 +0000},
	Journal = {Oecologia},
	Number = {3},
	Pages = {376--382},
	Publisher = {Springer},
	Title = {Mammalian island biogeography: effects of area, isolation and vagility},
	Volume = {61},
	Year = {1984}}

@article{wang2006enso,
	Author = {Wang, Chunzai and Fiedler, Paul C},
	Date-Added = {2018-04-04 11:55:47 +0000},
	Date-Modified = {2018-04-04 11:55:47 +0000},
	Journal = {Progress in Oceanography},
	Number = {2-4},
	Pages = {239--266},
	Publisher = {Elsevier},
	Title = {ENSO variability and the eastern tropical Pacific: A review},
	Volume = {69},
	Year = {2006}}

@article{srygley2010nino,
	Author = {Srygley, Robert B and Dudley, Robert and Oliveira, Evandro G and Aizprua, Rafael and Pelaez, Nicole Z and Riveros, Andre J},
	Date-Added = {2018-04-03 15:11:51 +0000},
	Date-Modified = {2018-04-03 15:11:51 +0000},
	Journal = {Global Change Biology},
	Number = {3},
	Pages = {936--945},
	Publisher = {Wiley Online Library},
	Title = {El Nino and dry season rainfall influence hostplant phenology and an annual butterfly migration from Neotropical wet to dry forests},
	Volume = {16},
	Year = {2010},
	Bdsk-File-1 = {YnBsaXN0MDDUAQIDBAUGJCVYJHZlcnNpb25YJG9iamVjdHNZJGFyY2hpdmVyVCR0b3ASAAGGoKgHCBMUFRYaIVUkbnVsbNMJCgsMDxJXTlMua2V5c1pOUy5vYmplY3RzViRjbGFzc6INDoACgAOiEBGABIAFgAdccmVsYXRpdmVQYXRoWWFsaWFzRGF0YV8QWy4uLy4uL0xpYnJhcnkvQ2FjaGVzL01ldGFkYXRhL2VkdS51Y3NkLmNzLm1tY2NyYWNrLmJpYmRlc2svZnJhZ2FzenlfY29tcGxldGVfMjAwNC5iZHNrY2FjaGXSFwsYGVdOUy5kYXRhTxECTAAAAAACTAACAAAMTWFjaW50b3NoIEhEAAAAAAAAAAAAAAAAAAAA1Y+QqEgrAAAAKVOcH2ZyYWdhc3p5X2NvbXBsZXRlXzIwMDQuYiM0MDIwNDcAAAAAAAAAAAAAAAAAAAAAAAAAAAAAAAAAAAAAAAAAAABAIEfXBQQkAAAAAAAAAAAAAgAFAAAJIAAAAAAAAAAAAAAAAAAAABxlZHUudWNzZC5jcy5tbWNjcmFjay5iaWJkZXNrABAACAAA1Y90iAAAABEACAAA1wToBAAAAAEAGAApU5wADYhnAApReQAKUXgAClFzAAZpuAACAHxNYWNpbnRvc2ggSEQ6VXNlcnM6AGJyZW5kYW5iYXJyZXR0OgBMaWJyYXJ5OgBDYWNoZXM6AE1ldGFkYXRhOgBlZHUudWNzZC5jcy5tbWNjcmFjay5iaWJkZXNrOgBmcmFnYXN6eV9jb21wbGV0ZV8yMDA0LmIjNDAyMDQ3AA4AQgAgAGYAcgBhAGcAYQBzAHoAeQBfAGMAbwBtAHAAbABlAHQAZQBfADIAMAAwADQALgBiAGQAcwBrAGMAYQBjAGgAZQAPABoADABNAGEAYwBpAG4AdABvAHMAaAAgAEgARAASAGpVc2Vycy9icmVuZGFuYmFycmV0dC9MaWJyYXJ5L0NhY2hlcy9NZXRhZGF0YS9lZHUudWNzZC5jcy5tbWNjcmFjay5iaWJkZXNrL2ZyYWdhc3p5X2NvbXBsZXRlXzIwMDQuYmRza2NhY2hlABMAAS8AABUAAgAV//8AAIAG0hscHR5aJGNsYXNzbmFtZVgkY2xhc3Nlc11OU011dGFibGVEYXRhox0fIFZOU0RhdGFYTlNPYmplY3TSGxwiI1xOU0RpY3Rpb25hcnmiIiBfEA9OU0tleWVkQXJjaGl2ZXLRJidUcm9vdIABAAgAEQAaACMALQAyADcAQABGAE0AVQBgAGcAagBsAG4AcQBzAHUAdwCEAI4A7ADxAPkDSQNLA1ADWwNkA3IDdgN9A4YDiwOYA5sDrQOwA7UAAAAAAAACAQAAAAAAAAAoAAAAAAAAAAAAAAAAAAADtw==}}

@article{becker2012sea,
	Author = {Becker, Melanie and Meyssignac, Benoit and Letetrel, Camille and Llovel, William and Cazenave, Anny and Delcroix, Thierry},
	Date-Added = {2018-04-03 15:08:05 +0000},
	Date-Modified = {2018-04-03 15:08:05 +0000},
	Journal = {Global and Planetary Change},
	Pages = {85--98},
	Publisher = {Elsevier},
	Title = {Sea level variations at tropical Pacific islands since 1950},
	Volume = {80},
	Year = {2012}}

@book{mueller2013vegetation,
	Author = {Mueller-Dombois, Dieter and Fosberg, Francis Raymond},
	Date-Added = {2018-04-03 15:05:02 +0000},
	Date-Modified = {2018-04-03 15:07:25 +0000},
	Publisher = {Springer Science \& Business Media},
	Title = {Vegetation of the tropical Pacific islands},
	Year = {2013}}

@book{goldman1920mammals,
	Author = {Edward A. Goldman},
	Date-Added = {2018-03-19 13:00:13 +0000},
	Date-Modified = {2018-03-19 13:02:59 +0000},
	Number = {5},
	Publisher = {The Smithsonian Institution},
	Series = {Smithsonian Miscellaneous Collections},
	Title = {Mammals of Panama (with thirty-nine plates)},
	Volume = {69},
	Year = {1920}}

@article{lomolino1985body,
	Author = {Lomolino, Mark V},
	Date-Added = {2018-03-19 12:54:29 +0000},
	Date-Modified = {2018-03-19 12:54:29 +0000},
	Journal = {The American Naturalist},
	Number = {2},
	Pages = {310--316},
	Publisher = {University of Chicago Press},
	Title = {Body size of mammals on islands: the island rule reexamined},
	Volume = {125},
	Year = {1985}}

@article{foster1964evolution,
	Author = {Foster, J Bristol},
	Date-Added = {2018-03-19 12:54:02 +0000},
	Date-Modified = {2018-03-19 12:54:02 +0000},
	Journal = {Nature},
	Number = {4929},
	Pages = {234},
	Publisher = {Nature Publishing Group},
	Title = {Evolution of mammals on islands},
	Volume = {202},
	Year = {1964}}

@article{thomas1902some,
	Author = {Thomas, O},
	Date-Added = {2018-03-19 12:15:23 +0000},
	Date-Modified = {2018-03-19 12:15:23 +0000},
	Journal = {Novitates Zoologicae},
	Pages = {135--137},
	Title = {On some mammals from {C}oiba Island, off the west coast of {P}anama},
	Volume = {9},
	Year = {1902}}

@incollection{ibanez1997mammiferos,
	Author = {Ib{\'a}{\~n}ez, C and P{\'e}rez-Jord{\'a}, JL and Juste, J and Guill{\'e}n, A},
	Booktitle = {Flora y fauna del Parque nacional de Coiba (Panam{\'a}): Inventario preliminar},
	Date-Added = {2018-03-19 11:38:53 +0000},
	Date-Modified = {2018-03-19 12:13:16 +0000},
	Editor = {Castroviejo, Santiago},
	Pages = {469-486},
	Publisher = {Agencia Espa{\~n}ola de Cooperaci{\'o}n Internacional},
	Title = {Los mam{\'\i}feros terrestres del Parque Nacional Coiba (Panam{\'a})},
	Year = {1997}}

@article{duquette2017coiban,
	Author = {Duquette, Jared F and Ure{\~n}a, Luis and Ortega, Josu{\'e} and Cisneros, Iliana and Moreno, Ricardo and Flores, Eric E},
	Date-Added = {2018-03-19 10:48:55 +0000},
	Date-Modified = {2018-03-19 10:48:55 +0000},
	Journal = {Mammal Study},
	Number = {3},
	Pages = {153--160},
	Publisher = {BioOne},
	Title = {Coiban agouti (Dasyprocta coibae) density and temporal activity on Coiba Island, Veraguas, Panama},
	Volume = {42},
	Year = {2017}}

@incollection{cortes2015taxonomy,
	Author = {Cort{\'e}s-Ortiz, Liliana and Rylands, Anthony B and Mittermeier, Russell A},
	Booktitle = {Howler monkeys},
	Date-Added = {2018-03-19 10:43:50 +0000},
	Date-Modified = {2018-03-19 10:43:50 +0000},
	Pages = {55--84},
	Publisher = {Springer},
	Title = {The taxonomy of howler monkeys: integrating old and new knowledge from morphological and genetic studies},
	Year = {2015}}

@incollection{ellsworth2006genetic,
	Author = {Ellsworth, Julie A and Hoelzer, Guy A},
	Booktitle = {Primate biogeography},
	Date-Added = {2018-03-19 10:43:09 +0000},
	Date-Modified = {2018-03-19 10:43:09 +0000},
	Pages = {81--103},
	Publisher = {Springer},
	Title = {Genetic evidence on the historical biogeography of Central American howler monkeys},
	Year = {2006}}

@incollection{olson1997avian,
	Author = {Olson, Storrs L},
	Booktitle = {Era of Allan R Phillips: A Festschrift},
	Date-Added = {2018-03-19 10:35:57 +0000},
	Date-Modified = {2018-03-19 10:39:17 +0000},
	Editor = {Robert W. Dickerman},
	Pages = {69-81},
	Publisher = {Horizon Communications},
	Title = {Avian biogeography in the islands of the Pacific Coast of western Panama},
	Year = {1997}}

@article{steinitz2005delicate,
	Author = {Steinitz, Carl and Faris, Robert and Flaxman, Michael and Karish, Kimberly and Mellinger, Andrew D and Canfield, Tess and Sucre, Lider},
	Date-Added = {2018-03-19 10:28:06 +0000},
	Date-Modified = {2018-03-19 10:28:06 +0000},
	Journal = {Environment: Science and Policy for Sustainable Development},
	Number = {5},
	Pages = {24--39},
	Publisher = {Taylor \& Francis},
	Title = {A delicate balance: Conservation and development scenarios for Panama's Coiba National Park},
	Volume = {47},
	Year = {2005}}

@article{macarthur1966optimal,
	Author = {MacArthur, Robert H and Pianka, Eric R},
	Date-Added = {2018-03-19 10:12:49 +0000},
	Date-Modified = {2018-03-19 10:12:49 +0000},
	Journal = {The American Naturalist},
	Number = {916},
	Pages = {603--609},
	Publisher = {Science Press},
	Title = {On optimal use of a patchy environment},
	Volume = {100},
	Year = {1966}}

@article{sanz2007chimpanzee,
	Author = {Sanz, Crickette M and Morgan, David B},
	Date-Added = {2018-03-15 16:26:44 +0000},
	Date-Modified = {2018-03-15 16:26:44 +0000},
	Journal = {Journal of Human Evolution},
	Number = {4},
	Pages = {420--433},
	Publisher = {Elsevier},
	Title = {Chimpanzee tool technology in the Goualougo Triangle, Republic of Congo},
	Volume = {52},
	Year = {2007}}

@article{sanz2004new,
	Author = {Sanz, Crickette and Morgan, Dave and Gulick, Steve},
	Date-Added = {2018-03-15 16:23:32 +0000},
	Date-Modified = {2018-03-15 16:23:32 +0000},
	Journal = {The American Naturalist},
	Number = {5},
	Pages = {567--581},
	Publisher = {The University of Chicago Press},
	Title = {New insights into chimpanzees, tools, and termites from the Congo Basin},
	Volume = {164},
	Year = {2004}}

@article{yamakoshi1998dietary,
	Author = {Yamakoshi, Gen},
	Date-Added = {2018-03-15 16:11:23 +0000},
	Date-Modified = {2018-03-15 16:11:23 +0000},
	Journal = {American Journal of Physical Anthropology},
	Number = {3},
	Pages = {283--295},
	Publisher = {Wiley Online Library},
	Title = {Dietary responses to fruit scarcity of wild chimpanzees at Bossou, Guinea: possible implications for ecological importance of tool use},
	Volume = {106},
	Year = {1998}}

@article{van_schaik_conditions_1999,
	Abstract = {In order to identify the conditions that favored the flourishing of primate tool use into hominid technology, we examine inter- and intraspecific variation in manufacture and use of tools in extant nonhuman primates, and develop a model to account for their distribution. We focus on tools used in acquiring food, usually by extraction. Any model for the evolution of the use of feeding tools must explain why tool use is found in only a small subset of primate species, why many of these species use tools much more readily in captivity, why routine reliance on feeding tools is found in only two species of ape, and why there is strong geographic variation within these two species. Because ecological factors alone cannot explain the distribution of tool use in the wild, we develop a model that focuses on social and cognitive factors affecting the invention and transmission of tool-using skills. The model posits that tool use in the wild depends on suitable ecological niches (especially extractive foraging) and the manipulative skills that go with them, a measure of intelligence that enables rapid acquisition of complex skills (through both invention and, more importantly, observational learning), and social tolerance in a gregarious setting (which facilitates both invention and transmission). The manipulative skills component explains the distribution across species of the use of feeding tools, intelligence explains why in the wild only apes are known to make and use feeding tools routinely, and social tolerance explains variation across populations of chimpanzees and orang-utans. We conclude that strong mutual tolerance was a key factor in the explosive increase in technology among hominids, probably intricately tied to a lifestyle involving food sharing and tool-based processing or the acquisition of large, shareable food packages.},
	Author = {{van Schaik}, Carel P. and Deaner, Robert O. and Merrill, Michelle Y.},
	Date-Added = {2018-03-15 16:09:56 +0000},
	Date-Modified = {2018-03-15 16:09:56 +0000},
	Doi = {10.1006/jhev.1999.0304},
	File = {ScienceDirect Snapshot:/Users/BJB/Library/Application Support/Zotero/Profiles/kcgzlx51.default/zotero/storage/SZXMS3M4/S0047248499903044.html:text/html},
	Issn = {0047-2484},
	Journal = {Journal of Human Evolution},
	Keywords = {extractive foraging, feeding tool use, food sharing, intelligence, interspecific variation, intraspecific variation, manipulative skills, Nonhuman primates, social tolerance},
	Month = jun,
	Noopurl = {http://www.sciencedirect.com/science/article/pii/S0047248499903044},
	Number = {6},
	Pages = {719--741},
	Shorttitle = {The conditions for tool use in primates},
	Title = {The conditions for tool use in primates: implications for the evolution of material culture},
	Urldate = {2016-06-07},
	Volume = {36},
	Year = {1999},
	Bdsk-Url-1 = {https://dx.doi.org/10.1006/jhev.1999.0304}}

@article{matthews2009activity,
	Author = {Matthews, Luke J},
	Date-Added = {2018-03-15 13:52:34 +0000},
	Date-Modified = {2018-03-15 13:52:34 +0000},
	Journal = {International journal of primatology},
	Number = {5},
	Pages = {709--728},
	Publisher = {Springer},
	Title = {Activity patterns, home range size, and intergroup encounters in {C}ebus albifrons support existing models of capuchin socioecology},
	Volume = {30},
	Year = {2009}}

@article{melin2014seasonality,
	Author = {Melin, Amanda D and Young, Hilary C and Mosdossy, Krisztina N and Fedigan, Linda M},
	Date-Added = {2018-03-15 13:34:10 +0000},
	Date-Modified = {2018-03-15 13:34:10 +0000},
	Journal = {Journal of Human Evolution},
	Pages = {77--86},
	Publisher = {Elsevier},
	Title = {Seasonality, extractive foraging and the evolution of primate sensorimotor intelligence},
	Volume = {71},
	Year = {2014}}

@article{scott2011evolutionary,
	Author = {Scott-Phillips, Thomas C and Dickins, Thomas E and West, Stuart A},
	Date-Added = {2018-03-15 13:08:18 +0000},
	Date-Modified = {2018-03-15 13:08:18 +0000},
	Journal = {Perspectives on Psychological Science},
	Number = {1},
	Pages = {38--47},
	Publisher = {Sage Publications Sage CA: Los Angeles, CA},
	Title = {Evolutionary theory and the ultimate--proximate distinction in the human behavioral sciences},
	Volume = {6},
	Year = {2011}}

@article{laland2011cause,
	Author = {Laland, Kevin N and Sterelny, Kim and Odling-Smee, John and Hoppitt, William and Uller, Tobias},
	Date-Added = {2018-03-15 12:38:44 +0000},
	Date-Modified = {2018-03-15 12:38:44 +0000},
	Journal = {science},
	Number = {6062},
	Pages = {1512--1516},
	Publisher = {American Association for the Advancement of Science},
	Title = {Cause and effect in biology revisited: is Mayr's proximate-ultimate dichotomy still useful?},
	Volume = {334},
	Year = {2011}}

@article{mayr1961cause,
	Author = {Mayr, Ernst},
	Date-Added = {2018-03-15 12:37:47 +0000},
	Date-Modified = {2018-03-15 12:37:47 +0000},
	Journal = {Science},
	Number = {3489},
	Pages = {1501--1506},
	Publisher = {JSTOR},
	Title = {Cause and effect in biology},
	Volume = {134},
	Year = {1961}}

@article{mendezcarvajal2017coiba,
	Author = {Pedro G. M{\'e}ndez-Carvajal and Samuel Vald{\'e}s-D{\'\i}az},
	Date-Added = {2018-03-12 15:20:02 +0000},
	Date-Modified = {2018-03-12 15:20:02 +0000},
	Journal = {Tecnociencia},
	Number = {1},
	Pages = {5-18},
	Title = {Use of anvils and other feeding behavior observed in {Cebus} imitator, {Coiba} island, {Panama}},
	Volume = {19},
	Year = {2017}}

@phdthesis{campbell2013white,
	Author = {Campbell, Jennifer Christine},
	Date-Added = {2018-03-12 15:16:06 +0000},
	Date-Modified = {2018-03-12 15:16:06 +0000},
	School = {Iowa State University},
	Title = {White-faced capuchins ({Cebus capucinus}) of {Cahuita National Park, Costa Rica}: human foods and human interactions},
	Year = {2013}}

@article{dibitetti2001home,
	Author = {Di Bitetti, Mario S},
	Date-Added = {2018-03-12 12:56:55 +0000},
	Date-Modified = {2018-03-12 12:57:13 +0000},
	Journal = {Journal of Zoology},
	Number = {1},
	Pages = {33--45},
	Publisher = {Cambridge University Press},
	Title = {Home-range use by the tufted capuchin monkey ({Cebus apella} nigritus) in a subtropical rainforest of {Argentina}},
	Volume = {253},
	Year = {2001}}

@article{navarrete2016coevolution,
	Author = {Navarrete, Ana F and Reader, Simon M and Street, Sally E and Whalen, Andrew and Laland, Kevin N},
	Date-Added = {2018-03-12 12:39:32 +0000},
	Date-Modified = {2018-03-12 12:39:32 +0000},
	Journal = {Phil. Trans. R. Soc. B},
	Number = {1690},
	Pages = {20150186},
	Publisher = {The Royal Society},
	Title = {The coevolution of innovation and technical intelligence in primates},
	Volume = {371},
	Year = {2016}}

@article{reader_evolution_2011,
	Author = {Reader, Simon M. and Hager, Yfke and Laland, Kevin N.},
	Date-Added = {2018-03-12 12:39:32 +0000},
	Date-Modified = {2018-03-12 12:39:32 +0000},
	File = {[HTML] from nih.gov:/Users/BJB/Library/Application Support/Zotero/Profiles/kcgzlx51.default/zotero/storage/FK4DIXJZ/PMC3049098.html:text/html;Snapshot:/Users/BJB/Library/Application Support/Zotero/Profiles/kcgzlx51.default/zotero/storage/BJF8BTGS/1017.html:text/html},
	Journal = {Philosophical Transactions of the Royal Society B: Biological Sciences},
	Noopurl = {http://rstb.royalsocietypublishing.org/content/366/1567/1017.short},
	Number = {1567},
	Pages = {1017--1027},
	Title = {The evolution of primate general and cultural intelligence},
	Urldate = {2013-09-23},
	Volume = {366},
	Year = {2011}}

@article{reader_social_2002,
	Author = {Reader, Simon M. and Laland, Kevin N.},
	Date-Added = {2018-03-12 12:39:32 +0000},
	Date-Modified = {2018-03-12 12:39:32 +0000},
	File = {[HTML] from pnas.org:/Users/BJB/Library/Application Support/Zotero/Profiles/kcgzlx51.default/zotero/storage/6G6AKQPF/4436.html:text/html;Snapshot:/Users/BJB/Library/Application Support/Zotero/Profiles/kcgzlx51.default/zotero/storage/7WTWMS6X/4436.html:text/html},
	Journal = {Proceedings of the National Academy of Sciences},
	Noopurl = {http://www.pnas.org/content/99/7/4436.short},
	Number = {7},
	Pages = {4436--4441},
	Title = {Social intelligence, innovation, and enhanced brain size in primates},
	Urldate = {2013-09-23},
	Volume = {99},
	Year = {2002}}

@article{chevalier1989spontaneous,
	Author = {Chevalier-Skolnikoff, Suzanne},
	Date-Added = {2018-03-12 12:31:46 +0000},
	Date-Modified = {2018-03-12 12:31:46 +0000},
	Journal = {Behavioral and brain sciences},
	Number = {3},
	Pages = {561--588},
	Publisher = {Cambridge University Press},
	Title = {Spontaneous tool use and sensorimotor intelligence in Cebus compared with other monkeys and apes},
	Volume = {12},
	Year = {1989}}

@article{seed2010tool,
	Author = {Amanda Seed and Richard Byrne},
	Date-Added = {2018-03-12 11:49:31 +0000},
	Date-Modified = {2018-03-12 11:50:03 +0000},
	Doi = {https://doi.org/10.1016/j.cub.2010.09.042},
	Issn = {0960-9822},
	Journal = {Current Biology},
	Number = {23},
	Pages = {R1032 - R1039},
	Title = {Animal Tool-Use},
	Url = {http://www.sciencedirect.com/science/article/pii/S0960982210011607},
	Volume = {20},
	Year = {2010},
	Bdsk-Url-1 = {http://www.sciencedirect.com/science/article/pii/S0960982210011607},
	Bdsk-Url-2 = {https://doi.org/10.1016/j.cub.2010.09.042}}

@article{kacelnik2009tools,
	Author = {Kacelnik, Alex},
	Date-Added = {2018-03-12 10:10:33 +0000},
	Date-Modified = {2018-03-12 10:10:33 +0000},
	Journal = {Proceedings of the National Academy of Sciences},
	Number = {25},
	Pages = {10071--10072},
	Publisher = {National Acad Sciences},
	Title = {Tools for thought or thoughts for tools?},
	Volume = {106},
	Year = {2009}}

@article{teschke2012tooluse,
	Abstract = {The use and manufacture of tools have been considered to be cognitively demanding and thus a possible driving factor in the evolution of intelligence. In this study, we tested the hypothesis that enhanced physical cognitive abilities evolved in conjunction with the use of tools, by comparing the performance of naturally tool-using and non-tool-using species in a suite of physical and general learning tasks. We predicted that the habitually tool-using species, New Caledonian crows and Gal{\'a}pagos woodpecker finches, should outperform their non-tool-using relatives, the small tree finches and the carrion crows in a physical problem but not in general learning tasks. We only found a divergence in the predicted direction for corvids. That only one of our comparisons supports the predictions under this hypothesis might be attributable to different complexities of tool-use in the two tool-using species. A critical evaluation is offered of the conceptual and methodological problems inherent in comparative studies on tool-related cognitive abilities.},
	Author = {Teschke, I. and Wascher, C. A. F. and Scriba, M. F. and von Bayern, A. M. P. and Huml, V. and Siemers, B. and Tebbich, S.},
	Date-Added = {2018-03-12 10:01:30 +0000},
	Date-Modified = {2018-03-12 10:10:51 +0000},
	Doi = {10.1098/rstb.2012.0418},
	Eprint = {http://rstb.royalsocietypublishing.org/content/368/1630/20120418.full.pdf},
	Issn = {0962-8436},
	Journal = {Philosophical Transactions of the Royal Society of London B: Biological Sciences},
	Number = {1630},
	Publisher = {The Royal Society},
	Title = {Did tool-use evolve with enhanced physical cognitive abilities?},
	Url = {http://rstb.royalsocietypublishing.org/content/368/1630/20120418},
	Volume = {368},
	Year = {2013},
	Bdsk-Url-1 = {http://rstb.royalsocietypublishing.org/content/368/1630/20120418},
	Bdsk-Url-2 = {https://dx.doi.org/10.1098/rstb.2012.0418}}

@book{beck1980animal,
	Author = {Beck, Benjamin B},
	Date-Added = {2018-03-09 14:35:52 +0000},
	Date-Modified = {2018-03-09 14:35:52 +0000},
	Publisher = {Garland STPM Pub.},
	Title = {Animal tool behavior},
	Year = {1980}}

@article{hansell2008setting,
	Author = {Mike Hansell and Graeme D. Ruxton},
	Date-Added = {2018-03-09 14:26:33 +0000},
	Date-Modified = {2018-03-12 12:08:36 +0000},
	Doi = {https://doi.org/10.1016/j.tree.2007.10.006},
	Issn = {0169-5347},
	Journal = {Trends in Ecology \& Evolution},
	Number = {2},
	Pages = {73 - 78},
	Title = {Setting tool use within the context of animal construction behaviour},
	Url = {http://www.sciencedirect.com/science/article/pii/S0169534707003370},
	Volume = {23},
	Year = {2008},
	Bdsk-Url-1 = {http://www.sciencedirect.com/science/article/pii/S0169534707003370},
	Bdsk-Url-2 = {https://doi.org/10.1016/j.tree.2007.10.006}}

@article{arroyo2016assessing,
	Author = {Arroyo, Adri{\'a}n and de la Torre, Ignacio},
	Date-Added = {2018-02-26 17:45:05 +0000},
	Date-Modified = {2018-02-26 17:45:05 +0000},
	Journal = {Journal of Archaeological Science},
	Pages = {23--34},
	Publisher = {Elsevier},
	Title = {Assessing the function of pounding tools in the early stone age: A microscopic approach to the analysis of percussive artefacts from beds I and II, Olduvai Gorge (Tanzania)},
	Volume = {74},
	Year = {2016}}

@article{panger2002older,
	Author = {Panger, Melissa A and Brooks, Alison S and Richmond, Brian G and Wood, Bernard},
	Date-Added = {2018-02-26 17:43:49 +0000},
	Date-Modified = {2018-02-26 17:43:49 +0000},
	Journal = {Evolutionary Anthropology: Issues, News, and Reviews},
	Number = {6},
	Pages = {235--245},
	Publisher = {Wiley Online Library},
	Title = {Older than the Oldowan? Rethinking the emergence of hominin tool use},
	Volume = {11},
	Year = {2002}}

@article{harmand20153,
	Author = {Harmand, Sonia and Lewis, Jason E and Feibel, Craig S and Lepre, Christopher J and Prat, Sandrine and Lenoble, Arnaud and Bo{\"e}s, Xavier and Quinn, Rhonda L and Brenet, Michel and Arroyo, Adrian and others},
	Date-Added = {2018-02-26 17:38:21 +0000},
	Date-Modified = {2018-02-26 17:38:21 +0000},
	Journal = {Nature},
	Number = {7552},
	Pages = {310--315},
	Publisher = {Nature Research},
	Title = {3.3-million-year-old stone tools from Lomekwi 3, West Turkana, Kenya},
	Volume = {521},
	Year = {2015}}

@article{emlen1966,
	Abstract = { A model which relates optimal food preference relationships and caloric yield per unit time of potential food sources is derived. It is suggested, on the basis of this model, that: 1) Food preferences can be adequately described only if a number of factors other than relative frequencies in the diet and relative abundances of the food types are known. 2) Animals should be more selective in their choice of foods when satiated or when food is common, more indiscriminate when starved or when food is scarce. 3) Animals may eat one food type with greater frequency, relative to its abundance, than another even if the other food is richer and more efficiently exploited. This occurs in situations of high relative abundance of the first food type. 4) The extent to which predators tend to pass by potential food items may be used to evaluate the role of food in the population limitation of a predator species. 5) Food preferences appear to change readily and appropriately to changes in the environment. preferences a stable equilibrium tends to become established. The terms pegmatype and pegmatypic mating are introduced to describe such mating preferences and such a mating system. },
	Author = {J. Merritt Emlen},
	Date-Added = {2018-02-23 15:18:27 +0000},
	Date-Modified = {2018-02-23 16:12:05 +0000},
	Doi = {10.1086/282455},
	Eprint = {https://doi.org/10.1086/282455},
	Journal = {The American Naturalist},
	Number = {916},
	Pages = {611-617},
	Title = {The Role of Time and Energy in Food Preference},
	Url = {https://doi.org/10.1086/282455},
	Volume = {100},
	Year = {1966},
	Bdsk-Url-1 = {https://doi.org/10.1086/282455}}

@article{panger1988object,
	Author = {Panger, Melissa A.},
	Date-Added = {2018-02-22 14:00:11 +0000},
	Date-Modified = {2018-02-22 14:00:35 +0000},
	Doi = {10.1002/(SICI)1096-8644(199807)106:3<311::AID-AJPA4>3.0.CO;2-P},
	Issn = {1096-8644},
	Journal = {American Journal of Physical Anthropology},
	Keywords = {primates, tool-use, object manipulation, extractive foraging},
	Number = {3},
	Pages = {311--321},
	Publisher = {Wiley Subscription Services, Inc., A Wiley Company},
	Title = {Object-use in free-ranging white-faced capuchins (Cebus capucinus) in Costa Rica},
	Url = {http://dx.doi.org/10.1002/(SICI)1096-8644(199807)106:3<311::AID-AJPA4>3.0.CO;2-P},
	Volume = {106},
	Year = {1998},
	Bdsk-Url-1 = {http://dx.doi.org/10.1002/(SICI)1096-8644(199807)106:3%3C311::AID-AJPA4%3E3.0.CO;2-P}}

@article{torralvo2017tool,
	Author = {Torralvo, Kelly and Rabelo, Rafael M and Andrade, Alfredo and Botero-Arias, Robinson},
	Date-Added = {2018-02-22 13:56:47 +0000},
	Date-Modified = {2018-02-22 13:56:47 +0000},
	Journal = {Primates},
	Number = {2},
	Pages = {279--283},
	Publisher = {Springer},
	Title = {Tool use by Amazonian capuchin monkeys during predation on caiman nests in a high-productivity forest},
	Volume = {58},
	Year = {2017}}

@article{ottoni_watching_2005,
	Abstract = {The present work is part of a decade-long study on the spontaneous use of stones for cracking hard-shelled nuts by a semi-free-ranging group of brown capuchin monkeys (Cebus apella). Nutcracking events are frequently watched by other individuals - usually younger, less proficient, and that are well tolerated to the point of some scrounging being allowed by the nutcracker. Here we report findings showing that the choice of observational targets is an active, non-random process, and that observers seem to have some understanding of the relative proficiency of their group mates, preferentially watching the more skilled nutcrackers, which enhances not only scrounging payoffs, but also social learning opportunities.},
	Author = {Ottoni, Eduardo B. and Resende, Briseida Dogo de and Izar, Patr{\'\i}cia},
	Date-Added = {2018-02-22 12:10:07 +0000},
	Date-Modified = {2018-02-22 12:10:07 +0000},
	Doi = {10.1007/s10071-004-0245-8},
	File = {Snapshot:/Users/BJB/Library/Application Support/Zotero/Profiles/kcgzlx51.default/zotero/storage/6TQWV2F5/s10071-004-0245-8.html:text/html},
	Issn = {1435-9448, 1435-9456},
	Journal = {Animal Cognition},
	Keywords = {Behavioural Sciences, Cebus apella, Human Physiology, Learning, Primates, Social cognition, tool use, Zoology},
	Language = {en},
	Month = oct,
	Noopurl = {http://link.springer.com/article/10.1007/s10071-004-0245-8},
	Number = {4},
	Pages = {215--219},
	Shorttitle = {Watching the best nutcrackers},
	Title = {Watching the best nutcrackers: what capuchin monkeys ({Cebus} apella) know about others' tool-using skills},
	Urldate = {2013-09-17},
	Volume = {8},
	Year = {2005},
	Bdsk-Url-1 = {https://dx.doi.org/10.1007/s10071-004-0245-8}}

@article{chapman_dietary_1990,
	Author = {Chapman, Colin A. and Fedigan, Linda M.},
	Date-Added = {2018-02-22 11:56:19 +0000},
	Date-Modified = {2018-02-22 11:56:19 +0000},
	File = {[PDF] from ucalgary.ca:/Users/BJB/Library/Application Support/Zotero/Profiles/kcgzlx51.default/zotero/storage/3D6QRWD5/Chapman and Fedigan - 1990 - Dietary differences between neighboring Cebus capu.pdf:application/pdf;Snapshot:/Users/BJB/Library/Application Support/Zotero/Profiles/kcgzlx51.default/zotero/storage/69NSD2B9/156442.html:text/html},
	Journal = {Folia Primatologica},
	Noopurl = {http://www.karger.com/Article/Abstract/156442},
	Number = {3-4},
	Pages = {177--186},
	Shorttitle = {Dietary differences between neighboring {Cebus} capucinus groups},
	Title = {Dietary differences between neighboring {Cebus} capucinus groups: local traditions, food availability or responses to food profitability?},
	Urldate = {2013-09-19},
	Volume = {54},
	Year = {1990}}

@article{perry_social_2003,
	Author = {Perry, Susan and Baker, Mary and Fedigan, Linda and Gros-Louis, Julie and Jack, Katherine and MacKinnon, Katherine C. and Manson, Joseph H. and Panger, Melissa and Pyle, Kendra and Rose, Lisa},
	Date-Added = {2018-02-22 11:55:37 +0000},
	Date-Modified = {2018-02-22 11:55:37 +0000},
	Doi = {10.1086/345825},
	File = {JSTOR\: Current Anthropology, Vol. 44, No. 2 (April 2003), pp. 241-268:/Users/BJB/Library/Application Support/Zotero/Profiles/kcgzlx51.default/zotero/storage/JD4XCUFC/345825.html:text/html},
	Issn = {0011-3204, 1537-5382},
	Journal = {Current Anthropology},
	Month = apr,
	Number = {2},
	Pages = {241--268},
	Shorttitle = {Social Conventions in Wild White-faced Capuchin Monkeys},
	Title = {Social Conventions in Wild White-faced Capuchin Monkeys: Evidence for Traditions in a Neotropical Primate},
	Urldate = {2013-09-17},
	Volume = {44},
	Year = {2003},
	Bdsk-Url-1 = {https://dx.doi.org/10.1086/345825}}

@incollection{perry_effects_2006,
	Author = {Perry, Susan and Ordo\~{n}ez Jimenez, Juan Carlos},
	Booktitle = {Feeding {Ecology} in {Apes} and {Other} {Primates}},
	Date-Added = {2018-02-22 11:55:29 +0000},
	Date-Modified = {2018-02-22 11:55:29 +0000},
	Editor = {Hohmann, Gottfried and Robbins, Martha M and Boesch, Christophe},
	File = {Snapshot:/Users/BJB/Library/Application Support/Zotero/Profiles/kcgzlx51.default/zotero/storage/P3K6Q5WF/books.html:text/html},
	Pages = {203-234},
	Publisher = {Cambridge University Press},
	Title = {The effects of food size, rarity, and processing complexity on white-faced capuchins' visual attention to foraging conspecifics},
	Urldate = {2013-09-18},
	Volume = {48},
	Year = {2006}}

@article{perry_conformism_2009,
	Abstract = {Researchers of ``culture'' have long been interested in the role of social learning in establishing patterns of behavioral variation in wild animals, but very few studies examine this issue using a developmental approach. This 7-year study examines the acquisition of techniques used to process Luehea candida fruits in a wild population of white-faced capuchin monkeys, Cebus capucinus, residing in and near Lomas Barbudal Biological Reserve, Costa Rica. The two techniques for extracting seeds (pounding or scrubbing) were approximately equal in efficiency, and subjects experimented with both techniques before settling on one technique---typically the one they most frequently observed. In a sample of 106 subjects that had already settled on a preferred technique, the females adopted the maternal technique significantly more often than expected by chance, but the males did not. Using a longitudinal approach, I examined the acquisition of Luehea processing techniques during the first 5 years of life. Regression analysis revealed that the technique most frequently observed (measured as proportion of Luehea processing bouts observed that used pounding as opposed to scrubbing) significantly predicted the technique adopted by female observers, particularly in the second year of life; the amount of impact of the observed technique on the practiced technique was somewhat less significant for male observers. These results held true for (a) observations of maternal technique only, (b) observations of technique used by all individuals other than the mother, and (c) observations of maternal and non-maternal techniques combined.},
	Author = {Perry, Susan},
	Date-Added = {2018-02-22 11:55:24 +0000},
	Date-Modified = {2018-02-22 11:55:24 +0000},
	Doi = {10.1007/s10071-009-0230-3},
	File = {Full Text PDF:/Users/BJB/Library/Application Support/Zotero/Profiles/kcgzlx51.default/zotero/storage/TGP3D8ZQ/Perry - 2009 - Conformism in the food processing techniques of wh.pdf:application/pdf;Snapshot:/Users/BJB/Library/Application Support/Zotero/Profiles/kcgzlx51.default/zotero/storage/ATR6I26M/s10071-009-0230-3.html:text/html},
	Issn = {1435-9448, 1435-9456},
	Journal = {Animal Cognition},
	Keywords = {Behavioural Sciences, Capuchins, Cebus capucinus, Development, Evolutionary Biology, Food processing, Human Physiology, Social influence, Zoology},
	Language = {en},
	Month = sep,
	Number = {5},
	Pages = {705--716},
	Title = {Conformism in the food processing techniques of white-faced capuchin monkeys ({Cebus} capucinus)},
	Urldate = {2013-09-17},
	Volume = {12},
	Year = {2009},
	Bdsk-Url-1 = {https://dx.doi.org/10.1007/s10071-009-0230-3}}

@article{perry2017older,
	Author = {Perry, Susan E and Barrett, Brendan J and Godoy, Irene},
	Date-Added = {2018-02-22 11:47:57 +0000},
	Date-Modified = {2018-02-22 11:47:57 +0000},
	Journal = {Proceedings of the National Academy of Sciences},
	Number = {30},
	Pages = {7806--7813},
	Publisher = {National Acad Sciences},
	Title = {Older, sociable capuchins (Cebus capucinus) invent more social behaviors, but younger monkeys innovate more in other contexts},
	Volume = {114},
	Year = {2017}}

@article{malaivijitnond2007stone,
	Author = {Malaivijitnond, Suchinda and Lekprayoon, Chariya and Tandavanittj, Nontivich and Panha, Somsak and Cheewatham, Cheewapap and Hamada, Yuzuru},
	Date-Added = {2018-02-22 10:00:44 +0000},
	Date-Modified = {2018-02-22 10:00:44 +0000},
	Journal = {American Journal of Primatology},
	Number = {2},
	Pages = {227--233},
	Publisher = {Wiley Online Library},
	Title = {Stone-tool usage by Thai long-tailed macaques (Macaca fascicularis)},
	Volume = {69},
	Year = {2007}}

@article{ottoni2001semifree,
	Author = {Ottoni, Eduardo B and Mannu, Massimo},
	Date-Added = {2018-02-22 10:00:21 +0000},
	Date-Modified = {2018-02-22 10:00:21 +0000},
	Journal = {International Journal of Primatology},
	Number = {3},
	Pages = {347--358},
	Publisher = {Springer},
	Title = {Semifree-ranging tufted capuchins (Cebus apella) spontaneously use tools to crack open nuts},
	Volume = {22},
	Year = {2001}}

@article{mendes2015diversity,
	Author = {Mendes, Francisco Dyon{\'\i}sio C and Cardoso, Raphael Moura and Ottoni, Eduardo B and Izar, Patr{\'\i}cia and Villar, Daniell Nunes A and Marquezan, Rog{\'e}rio F},
	Date-Added = {2018-02-22 09:59:58 +0000},
	Date-Modified = {2018-02-22 09:59:58 +0000},
	Journal = {American journal of primatology},
	Number = {5},
	Pages = {535--546},
	Publisher = {Wiley Online Library},
	Title = {Diversity of nutcracking tool sites used by Sapajus libidinosus in Brazilian Cerrado},
	Volume = {77},
	Year = {2015}}

@article{tinker2008food,
	Author = {Tinker, M Tim and Bentall, Gena and Estes, James A},
	Date-Added = {2018-02-22 09:29:19 +0000},
	Date-Modified = {2018-02-22 09:29:19 +0000},
	Journal = {Proceedings of the national Academy of Sciences},
	Number = {2},
	Pages = {560--565},
	Publisher = {National Acad Sciences},
	Title = {Food limitation leads to behavioral diversification and dietary specialization in sea otters},
	Volume = {105},
	Year = {2008}}

@article{tebbich2001woodpecker,
	Author = {Tebbich, Sabine and Taborsky, Michael and Fessl, Birgit and Blomqvist, Donald},
	Date-Added = {2018-02-22 09:23:04 +0000},
	Date-Modified = {2018-02-22 09:23:04 +0000},
	Journal = {Proceedings of the Royal Society of London B: Biological Sciences},
	Number = {1482},
	Pages = {2189--2193},
	Publisher = {The Royal Society},
	Title = {Do woodpecker finches acquire tool-use by social learning?},
	Volume = {268},
	Year = {2001}}

@article{bentley2010animal,
	Author = {Bentley-Condit, Vicki K and Smith, EO},
	Date-Added = {2018-02-22 09:21:14 +0000},
	Date-Modified = {2018-02-22 09:21:14 +0000},
	Journal = {Behaviour},
	Number = {2},
	Pages = {185--32A},
	Publisher = {Brill},
	Title = {Animal tool use: current definitions and an updated comprehensive catalog},
	Volume = {147},
	Year = {2010}}

@article{Eibl-Eibesfeldt1962,
	Abstract = {Ein {\"u}ber zwei Monate lang in Seewiesen gek{\"a}figter Spechtfink(Cactospiza pallida) benutzte St{\"a}bchen und Kaktusstacheln zum Ertasten, Herausjagen, Aufspie{\ss}en und Heraushebeln von Beutetieren aus Bohrg{\"a}ngen und Rissen. Auch hebelte er damit Rinde von morschen {\"A}sten. Sein Werkzeug stutzte er h{\"a}ufig auf passende L{\"a}nge zurecht. Bei der Nahrungssuche behorchte er das Holz nach aufgest{\"o}rten Insekten. Im Spielverhalten versteckte er Beutetiere in Fugen und holte sie sodann mit seinem Werkzeug wieder heraus; das wiederholte er mitunter viele Male.},
	Annote = {woodpecker finch in lab in germany manufacturing and playing with tools},
	Author = {Eibl-Eibesfeldt, Iren{\"a}us and Sielmann, Heinz},
	Date-Added = {2018-02-22 09:15:01 +0000},
	Date-Modified = {2018-02-22 09:16:13 +0000},
	Day = {01},
	Doi = {10.1007/BF01670851},
	Issn = {1439-0361},
	Journal = {Journal f{\"u}r Ornithologie},
	Month = {Jan},
	Number = {1},
	Pages = {92--101},
	Title = {Beobachtungen am SpechtfinkenCactospiza pallida (Sclater und Salvin)},
	Url = {https://doi.org/10.1007/BF01670851},
	Volume = {103},
	Year = {1962},
	Bdsk-Url-1 = {https://doi.org/10.1007/BF01670851}}

@article{Eibl-Eibesfeldt1961finch,
	Author = {Eibl-Eibesfeldt, Irena{\"a}us},
	Date-Added = {2018-02-22 09:14:12 +0000},
	Date-Modified = {2018-02-22 09:15:30 +0000},
	Doi = {10.1111/j.1439-0310.1961.tb00424.x},
	Issn = {1439-0310},
	Journal = {Zeitschrift f{\"u}r Tierpsychologie},
	Number = {3},
	Pages = {343--346},
	Publisher = {Blackwell Publishing Ltd},
	Title = {{\"U}ber den Werkzeuggebrauch des Spechtfinken Camarhynchus pallidus},
	Url = {http://dx.doi.org/10.1111/j.1439-0310.1961.tb00424.x},
	Volume = {18},
	Year = {1961},
	Bdsk-Url-1 = {http://dx.doi.org/10.1111/j.1439-0310.1961.tb00424.x}}

@article{tebbich2002ecology,
	Author = {Tebbich, Sabine and Taborsky, Michael and Fessl, Birgit and Dvorak, Michael},
	Date-Added = {2018-02-22 09:10:29 +0000},
	Date-Modified = {2018-02-22 09:10:29 +0000},
	Journal = {Ecology Letters},
	Number = {5},
	Pages = {656--664},
	Publisher = {Wiley Online Library},
	Title = {The ecology of tool-use in the woodpecker finch (Cactospiza pallida)},
	Volume = {5},
	Year = {2002}}

@article{orenstein1972tool,
	Author = {Orenstein, Ronald I},
	Date-Added = {2018-02-22 09:09:55 +0000},
	Date-Modified = {2018-02-22 09:09:55 +0000},
	Journal = {The Auk},
	Number = {3},
	Pages = {674--676},
	Publisher = {JSTOR},
	Title = {Tool-use by the New Caledonian crow (Corvus moneduloides)},
	Volume = {89},
	Year = {1972}}

@article{parker1977object,
	Author = {Parker, Sue Taylor and Gibson, Kathleen R},
	Date-Added = {2018-02-22 09:09:27 +0000},
	Date-Modified = {2018-02-22 09:09:27 +0000},
	Journal = {Journal of Human Evolution},
	Number = {7},
	Pages = {623--641},
	Publisher = {Elsevier},
	Title = {Object manipulation, tool use and sensorimotor intelligence as feeding adaptations in Cebus monkeys and great apes},
	Volume = {6},
	Year = {1977}}

@article{hunt1996manufacture,
	Author = {Hunt, Gavin R},
	Date-Added = {2018-02-22 09:08:28 +0000},
	Date-Modified = {2018-02-22 09:08:28 +0000},
	Journal = {Nature},
	Number = {6562},
	Pages = {249},
	Publisher = {Nature Publishing Group},
	Title = {Manufacture and use of hook-tools by New Caledonian crows},
	Volume = {379},
	Year = {1996}}

@article{uomini2017new,
	Author = {Uomini, Natalie and Hunt, Gavin},
	Date-Added = {2018-02-22 09:06:53 +0000},
	Date-Modified = {2018-02-22 09:06:53 +0000},
	Journal = {Learning \& behavior},
	Number = {3},
	Pages = {205--206},
	Publisher = {Springer},
	Title = {A new tool-using bird to crow about},
	Volume = {45},
	Year = {2017}}

@article{rutz2012evolutionary,
	Author = {Rutz, Christian and St Clair, James JH},
	Date-Added = {2018-02-22 09:04:48 +0000},
	Date-Modified = {2018-02-22 09:04:48 +0000},
	Journal = {Behavioural Processes},
	Number = {2},
	Pages = {153--165},
	Publisher = {Elsevier},
	Title = {The evolutionary origins and ecological context of tool use in New Caledonian crows},
	Volume = {89},
	Year = {2012}}

@article{rutz2016discovery,
	Author = {Rutz, Christian and Klump, Barbara C and Komarczyk, Lisa and Leighton, Rosanna and Kramer, Joshua and Wischnewski, Saskia and Sugasawa, Shoko and Morrissey, Michael B and James, Richard and St Clair, James JH and others},
	Date-Added = {2018-02-22 09:01:12 +0000},
	Date-Modified = {2018-02-22 09:01:12 +0000},
	Journal = {Nature},
	Number = {7620},
	Pages = {403},
	Publisher = {Nature Publishing Group},
	Title = {Discovery of species-wide tool use in the Hawaiian crow},
	Volume = {537},
	Year = {2016}}

@book{shumaker2011animal,
	Author = {Shumaker, Robert W and Walkup, Kristina R and Beck, Benjamin B},
	Date-Added = {2018-02-22 09:00:03 +0000},
	Date-Modified = {2018-02-22 09:00:03 +0000},
	Publisher = {JHU Press},
	Title = {Animal tool behavior: the use and manufacture of tools by animals},
	Year = {2011}}

@article{ferreira2009occurrence,
	Author = {Ferreira, Renata G and Jerusalinsky, Leandro and Silva, Thiago C{\'e}sar Farias and de Souza Fialho, Marcos and de Ara{\'u}jo Roque, Alan and Fernandes, Adalberto and Arruda, F{\'a}tima},
	Date-Added = {2018-02-21 17:44:36 +0000},
	Date-Modified = {2018-02-21 17:44:36 +0000},
	Journal = {Primates},
	Number = {4},
	Pages = {357--362},
	Publisher = {Springer},
	Title = {On the occurrence of Cebus flavius (Schreber 1774) in the Caatinga, and the use of semi-arid environments by Cebus species in the Brazilian state of Rio Grande do Norte},
	Volume = {50},
	Year = {2009}}

@article{olson2008falsified,
	Author = {Olson, Storrs L},
	Date-Added = {2018-02-21 15:19:16 +0000},
	Date-Modified = {2018-02-21 15:19:16 +0000},
	Journal = {American Museum Novitates},
	Pages = {1--37},
	Publisher = {BioOne},
	Title = {Falsified data associated with specimens of birds, mammals, and insects from the Veragua Archipelago, Panama, collected by JH Batty},
	Year = {2008}}

@article{fernandes1991tool,
	Author = {Fernandes, Marcus EB},
	Date-Added = {2018-02-21 14:55:04 +0000},
	Date-Modified = {2018-02-21 14:55:04 +0000},
	Journal = {Primates},
	Number = {4},
	Pages = {529--531},
	Publisher = {Springer},
	Title = {Tool use and predation of oysters (Crassostrea rhizophorae) by the tufted capuchin, Cebus apella appella, in brackish water mangrove swamp},
	Volume = {32},
	Year = {1991}}

@article{aguiar2014tool,
	Author = {Aguiar, Lucas M and Cardoso, Raphael M and Back, Jana{\'\i}na P and Carneiro, Eduarda C and Suzin, Adriane and Ottoni, Eduardo B},
	Date-Added = {2018-02-21 13:33:50 +0000},
	Date-Modified = {2018-02-21 13:33:50 +0000},
	Journal = {Zoologia (Curitiba)},
	Number = {5},
	Pages = {516--519},
	Publisher = {SciELO Brasil},
	Title = {Tool use in urban populations of capuchin monkeys Sapajus spp.(Primates: Cebidae)},
	Volume = {31},
	Year = {2014}}

@article{nascimento2015reanalysis,
	Author = {Nascimento, Fabr{\'\i}cia F and Lazar, Ana and Seu{\'a}nez, H{\'e}ctor N and Bonvicino, Cibele R},
	Date-Added = {2018-02-21 13:31:37 +0000},
	Date-Modified = {2018-02-21 13:31:37 +0000},
	Journal = {Journal of Biogeography},
	Number = {7},
	Pages = {1349--1357},
	Publisher = {Wiley Online Library},
	Title = {Reanalysis of the biogeographical hypothesis of range expansion between robust and gracile capuchin monkeys},
	Volume = {42},
	Year = {2015}}

@article{boinski2000substrate,
	Author = {Boinski, Sue and Quatrone, Robert P and Swartz, Hilary},
	Date-Added = {2018-02-21 13:29:32 +0000},
	Date-Modified = {2018-02-21 13:29:32 +0000},
	Journal = {American Anthropologist},
	Number = {4},
	Pages = {741--761},
	Publisher = {Wiley Online Library},
	Title = {Substrate and tool use by brown capuchins in Suriname: ecological contexts and cognitive bases},
	Volume = {102},
	Year = {2000}}

@article{emidio2012energetic,
	Author = {Emidio, Ricardo Almeida and FERREIRA, RENATA GON{\c{C}}ALVES},
	Date-Added = {2018-02-21 13:27:54 +0000},
	Date-Modified = {2018-02-21 13:27:54 +0000},
	Journal = {American journal of primatology},
	Number = {4},
	Pages = {332--343},
	Publisher = {Wiley Online Library},
	Title = {Energetic payoff of tool use for capuchin monkeys in the caatinga: variation by season and habitat type},
	Volume = {74},
	Year = {2012}}

@article{spagnoletti2012stone,
	Author = {Spagnoletti, Noemi and Visalberghi, Elisabetta and Verderane, Michele P and Ottoni, Eduardo and Izar, Patricia and Fragaszy, Dorothy},
	Date-Added = {2018-02-21 13:27:08 +0000},
	Date-Modified = {2018-02-21 13:27:08 +0000},
	Journal = {Animal Behaviour},
	Number = {5},
	Pages = {1285--1294},
	Publisher = {Elsevier},
	Title = {Stone tool use in wild bearded capuchin monkeys, Cebus libidinosus. Is it a strategy to overcome food scarcity?},
	Volume = {83},
	Year = {2012}}

@article{garber2012experimental,
	Author = {Garber, Paul A and Gomes, DF and Bicca-Marques, JC},
	Date-Added = {2018-02-21 13:25:31 +0000},
	Date-Modified = {2018-02-21 13:25:31 +0000},
	Journal = {American journal of primatology},
	Number = {4},
	Pages = {344--358},
	Publisher = {Wiley Online Library},
	Title = {Experimental field study of problem-solving using tools in free-ranging capuchins (Sapajus nigritus, formerly Cebus nigritus)},
	Volume = {74},
	Year = {2012}}

@article{rocha1998uso,
	Author = {Rocha, Vlamir Jos{\'e} and Reis, NR and Sekiama, Margareth Lumy},
	Date-Added = {2018-02-21 13:02:59 +0000},
	Date-Modified = {2018-02-21 13:02:59 +0000},
	Journal = {Revista Brasileira de Zoologia},
	Number = {4},
	Pages = {945--950},
	Publisher = {SciELO Brasil},
	Title = {Uso de ferramentas por Cebus apella (Linnaeus)(Primates, Cebidae) para obten{\c{c}}{\~a}o de larvas de cole{\'o}ptera que parasitam sementes de Syagrus romanzoffianum (Cham.) Glassm.(Arecaceae)},
	Volume = {15},
	Year = {1998}}

@article{souto2011critically,
	Author = {Souto, Antonio and Bione, Camila BC and Bastos, Monique and Bezerra, Bruna M and Fragaszy, Dorothy and Schiel, Nicola},
	Date-Added = {2018-02-21 12:55:27 +0000},
	Date-Modified = {2018-02-21 12:55:27 +0000},
	Journal = {Biology Letters},
	Number = {4},
	Pages = {532--535},
	Publisher = {The Royal Society},
	Title = {Critically endangered blonde capuchins fish for termites and use new techniques to accomplish the task},
	Volume = {7},
	Year = {2011}}

@article{antonio2010wild,
	Author = {Antonio, C de A and Lee, Phyllis C},
	Date-Added = {2018-02-21 12:51:26 +0000},
	Date-Modified = {2018-02-21 12:51:26 +0000},
	Journal = {International Journal of Primatology},
	Number = {3},
	Pages = {457--470},
	Publisher = {Springer},
	Title = {Wild capuchins show male-biased feeding tool use},
	Volume = {31},
	Year = {2010}}

@article{meulman2012role,
	Author = {Meulman, Ellen JM and Sanz, Crickette M and Visalberghi, Elisabetta and van Schaik, Carel P},
	Date-Added = {2018-02-21 12:49:19 +0000},
	Date-Modified = {2018-02-21 12:49:19 +0000},
	Journal = {Evolutionary Anthropology: Issues, News, and Reviews},
	Number = {2},
	Pages = {58--68},
	Publisher = {Wiley Online Library},
	Title = {The role of terrestriality in promoting primate technology},
	Volume = {21},
	Year = {2012}}

@article{mannu2009enhanced,
	Author = {Mannu, Massimo and Ottoni, Eduardo B},
	Date-Added = {2018-02-21 12:47:48 +0000},
	Date-Modified = {2018-02-21 12:47:48 +0000},
	Journal = {American Journal of Primatology},
	Number = {3},
	Pages = {242--251},
	Publisher = {Wiley Online Library},
	Title = {The enhanced tool-kit of two groups of wild bearded capuchin monkeys in the Caatinga: tool making, associative use, and secondary tools},
	Volume = {71},
	Year = {2009}}

@article{canale2009first,
	Author = {Canale, Gustavo Rodrigues and Guidorizzi, Carlos Eduardo and Kierulff, Maria Cec{\'\i}lia Martins and Gatto, Cassiano Augusto Ferreira Rodrigues},
	Date-Added = {2018-02-21 12:35:41 +0000},
	Date-Modified = {2018-02-21 12:35:41 +0000},
	Journal = {American Journal of Primatology},
	Number = {5},
	Pages = {366--372},
	Publisher = {Wiley Online Library},
	Title = {First record of tool use by wild populations of the yellow-breasted capuchin monkey (Cebus xanthosternos) and new records for the bearded capuchin (Cebus libidinosus)},
	Volume = {71},
	Year = {2009}}

@article{phillips1998tool,
	Author = {Phillips, Kimberley A},
	Date-Added = {2018-02-21 12:35:10 +0000},
	Date-Modified = {2018-02-21 12:35:10 +0000},
	Journal = {American Journal of Primatology},
	Number = {3},
	Pages = {259--261},
	Publisher = {Wiley Online Library},
	Title = {Tool use in wild capuchin monkeys (Cebus albifrons trinitatis)},
	Volume = {46},
	Year = {1998}}

@article{visalberghi1990tool,
	Author = {Visalberghi, Elisabetta},
	Date-Added = {2018-02-21 12:34:41 +0000},
	Date-Modified = {2018-02-21 12:34:41 +0000},
	Journal = {Folia primatologica},
	Number = {3-4},
	Pages = {146--154},
	Publisher = {Karger Publishers},
	Title = {Tool use in Cebus},
	Volume = {54},
	Year = {1990}}

@article{izawa1977palm,
	Author = {Izawa, Kosei and Mizuno, Akinori},
	Date-Added = {2018-02-21 12:32:23 +0000},
	Date-Modified = {2018-02-21 12:32:23 +0000},
	Journal = {Primates},
	Number = {4},
	Pages = {773--792},
	Publisher = {Springer},
	Title = {Palm-fruit cracking behavior of wild black-capped capuchin (Cebus apella)},
	Volume = {18},
	Year = {1977}}

@book{ibanez2011guia,
	Author = {Ib{\'a}{\~n}ez, Alicia},
	Date-Added = {2018-02-21 11:56:29 +0000},
	Date-Modified = {2018-02-21 11:56:29 +0000},
	Publisher = {International Cooperative Biodiversity Groups: Instituto Smithsonian de Investigaciones Tropicals: Secretar{\'\i}a Nacional de C},
	Title = {Gu{\'\i}a bot{\'a}nica del Parque nacional Coiba},
	Year = {2011}}

@book{castroviejo1997flora,
	Editor = {Castroviejo, Santiago},
	Publisher = {Agencia Espa{\~n}ola de Cooperaci{\'o}n Internacional},
	Title = {Flora y fauna del Parque nacional de Coiba (Panam{\'a}): Inventario preliminar},
    City={Madrid},
	Year = {1997}}


    
@article{ottoni2008capuchin,
	Author = {Ottoni, Eduardo B and Izar, Patricia},
	Date-Added = {2018-02-21 11:56:24 +0000},
	Date-Modified = {2018-02-21 11:56:24 +0000},
	Journal = {Evolutionary Anthropology: Issues, News, and Reviews},
	Number = {4},
	Pages = {171--178},
	Publisher = {Wiley Online Library},
	Title = {Capuchin monkey tool use: overview and implications},
	Volume = {17},
	Year = {2008}}

@article{sugiyama1979tool,
	Author = {Sugiyama, Yukimaru and Koman, Jeremy},
	Date-Added = {2018-02-21 11:56:06 +0000},
	Date-Modified = {2018-02-21 11:56:06 +0000},
	Journal = {Primates},
	Number = {4},
	Pages = {513--524},
	Publisher = {Springer},
	Title = {Tool-using and-making behavior in wild chimpanzees at Bossou, Guinea},
	Volume = {20},
	Year = {1979}}

@article{milton1977brief,
	Author = {Milton, Katharine and Mittermeier, Russell A},
	Date-Added = {2018-02-21 11:55:54 +0000},
	Date-Modified = {2018-02-21 11:55:54 +0000},
	Journal = {Primates},
	Number = {4},
	Pages = {931--936},
	Publisher = {Springer},
	Title = {A brief survey of the primates of Coiba Island, Panama},
	Volume = {18},
	Year = {1977}}

@article{porter2016simple,
	Author = {Porter, Samantha Thi and Roussel, Morgan and Soressi, Marie},
	Date-Added = {2018-02-21 11:55:54 +0000},
	Date-Modified = {2018-02-21 11:55:54 +0000},
	Journal = {Advances in Archaeological Practice},
	Number = {1},
	Pages = {71--86},
	Publisher = {Cambridge University Press},
	Title = {A simple photogrammetry rig for the reliable creation of 3D artifact models in the field: lithic examples from the Early Upper Paleolithic sequence of Les Cott{\'e}s (France)},
	Volume = {4},
	Year = {2016}}

@article{forrester2016open,
	Author = {Forrester, Tavis and O'Brien, Tim and Fegraus, Eric and Jansen, Patrick A and Palmer, Jonathan and Kays, Roland and Ahumada, Jorge and Stern, Beth and McShea, William},
	Date-Added = {2018-02-21 11:55:54 +0000},
	Date-Modified = {2018-02-21 11:55:54 +0000},
	Journal = {Biodiversity data journal},
	Number = {4},
	Publisher = {Pensoft Publishers},
	Title = {An Open Standard for Camera Trap Data},
	Year = {2016}}

@incollection{barsky2009overview,
	Author = {Barsky, Deborah},
	Booktitle = {Interdisciplinary approaches to the Oldowan},
	Date-Added = {2018-02-21 11:55:54 +0000},
	Date-Modified = {2018-02-21 11:55:54 +0000},
	Pages = {39--47},
	Publisher = {Springer},
	Title = {An overview of some African and Eurasian Oldowan sites: evaluation of hominin cognition levels, technological advancement and adaptive skills},
	Year = {2009}}

@article{falotico2017analysis,
	Author = {Fal{\'o}tico, Tiago and Spagnoletti, Noemi and Haslam, Michael and Luncz, Lydia V and Malaivijitnond, Suchinda and Gumert, Michael},
	Date-Added = {2018-02-21 11:55:54 +0000},
	Date-Modified = {2018-02-21 11:55:54 +0000},
	Journal = {American journal of primatology},
	Number = {5},
	Publisher = {Wiley Online Library},
	Title = {Analysis of sea almond (Terminalia catappa) cracking sites used by wild Burmese long-tailed macaques (Macaca fascicularis aurea)},
	Volume = {79},
	Year = {2017}}

@article{haslam2016archaeological,
	Author = {Haslam, Michael and Luncz, Lydia and Pascual-Garrido, Alejandra and Fal{\'o}tico, Tiago and Malaivijitnond, Suchinda and Gumert, Michael},
	Date-Added = {2018-02-21 11:55:54 +0000},
	Date-Modified = {2018-02-21 11:55:54 +0000},
	Journal = {Journal of human evolution},
	Number = {13},
	Pages = {4e138},
	Publisher = {Academic Press},
	Title = {Archaeological excavation of wild macaque stone tools},
	Volume = {96},
	Year = {2016}}

@article{lynch2014capuchin,
	Author = {Lynch Alfaro, Jessica W and Izar, Patricia and Ferreira, Renata G},
	Date-Added = {2018-02-21 11:55:54 +0000},
	Date-Modified = {2018-02-21 11:55:54 +0000},
	Journal = {American journal of primatology},
	Number = {8},
	Pages = {705--720},
	Publisher = {Wiley Online Library},
	Title = {Capuchin monkey research priorities and urgent issues},
	Volume = {76},
	Year = {2014}}

@article{moura2004capuchin,
	Author = {Moura, AC de A and Lee, PC},
	Date-Added = {2018-02-21 11:55:54 +0000},
	Date-Modified = {2018-02-21 11:55:54 +0000},
	Journal = {Science},
	Number = {5703},
	Pages = {1909--1909},
	Publisher = {American Association for the Advancement of Science},
	Title = {Capuchin stone tool use in Caatinga dry forest},
	Volume = {306},
	Year = {2004}}

@article{boubli2012cebus,
	Author = {Boubli, Jean P and Rylands, Anthony B and Farias, Izeni P and Alfaro, Michael E and Lynch Alfaro, Jessica},
	Date-Added = {2018-02-21 11:55:54 +0000},
	Date-Modified = {2018-02-21 11:55:54 +0000},
	Journal = {American Journal of Primatology},
	Number = {4},
	Pages = {381--393},
	Publisher = {Wiley Online Library},
	Title = {Cebus phylogenetic relationships: a preliminary reassessment of the diversity of the untufted capuchin monkeys},
	Volume = {74},
	Year = {2012}}

@article{panger2002cross,
	Author = {Panger, Melissa A and Perry, Susan and Rose, Lisa and Gros-Louis, Julie and Vogel, Erin and Mackinnon, Katherine C and Baker, Mary},
	Date-Added = {2018-02-21 11:55:54 +0000},
	Date-Modified = {2018-02-21 11:55:54 +0000},
	Journal = {American Journal of Physical Anthropology},
	Number = {1},
	Pages = {52--66},
	Publisher = {Wiley Online Library},
	Title = {Cross-site differences in foraging behavior of white-faced capuchins (Cebus capucinus)},
	Volume = {119},
	Year = {2002}}

@article{whiten1999cultures,
	Author = {Whiten, Andrew and Goodall, Jane and McGrew, William C and Nishida, Toshisada and Reynolds, Vernon and Sugiyama, Yukimaru and Tutin, Caroline EG and Wrangham, Richard W and Boesch, Christophe},
	Date-Added = {2018-02-21 11:55:54 +0000},
	Date-Modified = {2018-02-21 11:55:54 +0000},
	Journal = {Nature},
	Number = {6737},
	Pages = {682--685},
	Publisher = {Nature Publishing Group},
	Title = {Cultures in chimpanzees},
	Volume = {399},
	Year = {1999}}

@article{inoue1997development,
	Author = {Inoue-Nakamura, Noriko and Matsuzawa, Tetsuro},
	Date-Added = {2018-02-21 11:55:54 +0000},
	Date-Modified = {2018-02-21 11:55:54 +0000},
	Journal = {Journal of comparative psychology},
	Number = {2},
	Pages = {159},
	Publisher = {American Psychological Association},
	Title = {Development of stone tool use by wild chimpanzees (Pan troglodytes).},
	Volume = {111},
	Year = {1997}}

@article{peterson2012double,
	Author = {Peterson, Brant K and Weber, Jesse N and Kay, Emily H and Fisher, Heidi S and Hoekstra, Hopi E},
	Date-Added = {2018-02-21 11:55:54 +0000},
	Date-Modified = {2018-02-21 11:55:54 +0000},
	Journal = {PloS one},
	Number = {5},
	Pages = {e37135},
	Publisher = {Public Library of Science},
	Title = {Double digest RADseq: an inexpensive method for de novo SNP discovery and genotyping in model and non-model species},
	Volume = {7},
	Year = {2012}}

@article{sanz2013ecological,
	Author = {Sanz, Crickette M and Morgan, David B},
	Date-Added = {2018-02-21 11:55:54 +0000},
	Date-Modified = {2018-02-21 11:55:54 +0000},
	Journal = {Philosophical Transactions of the Royal Society of London B: Biological Sciences},
	Number = {1630},
	Pages = {20120416},
	Publisher = {The Royal Society},
	Title = {Ecological and social correlates of chimpanzee tool use},
	Volume = {368},
	Year = {2013}}

@article{koops2013ecology,
	Author = {Koops, Kathelijne and McGrew, William C and Matsuzawa, Tetsuro},
	Date-Added = {2018-02-21 11:55:54 +0000},
	Date-Modified = {2018-02-21 11:55:54 +0000},
	Journal = {Animal Behaviour},
	Number = {1},
	Pages = {175--185},
	Publisher = {Elsevier},
	Title = {Ecology of culture: do environmental factors influence foraging tool use in wild chimpanzees, Pan troglodytes verus?},
	Volume = {85},
	Year = {2013}}

@article{luncz2012evidence,
	Author = {Luncz, Lydia V and Mundry, Roger and Boesch, Christophe},
	Date-Added = {2018-02-21 11:55:54 +0000},
	Date-Modified = {2018-02-21 11:55:54 +0000},
	Journal = {Current Biology},
	Number = {10},
	Pages = {922--926},
	Publisher = {Elsevier},
	Title = {Evidence for cultural differences between neighboring chimpanzee communities},
	Volume = {22},
	Year = {2012}}

@article{mcpherron2010evidence,
	Author = {McPherron, Shannon P and Alemseged, Zeresenay and Marean, Curtis W and Wynn, Jonathan G and Reed, Denn{\'e} and Geraads, Denis and Bobe, Ren{\'e} and B{\'e}arat, Hamdallah A},
	Date-Added = {2018-02-21 11:55:54 +0000},
	Date-Modified = {2018-02-21 11:55:54 +0000},
	Journal = {Nature},
	Number = {7308},
	Pages = {857--860},
	Publisher = {Nature Research},
	Title = {Evidence for stone-tool-assisted consumption of animal tissues before 3.39 million years ago at Dikika, Ethiopia},
	Volume = {466},
	Year = {2010}}

@article{marshall2007evolutionary,
	Author = {Marshall, Andrew J and Wrangham, Richard W},
	Date-Added = {2018-02-21 11:55:54 +0000},
	Date-Modified = {2018-02-21 11:55:54 +0000},
	Journal = {International Journal of Primatology},
	Number = {6},
	Pages = {1219},
	Publisher = {Springer},
	Title = {Evolutionary consequences of fallback foods},
	Volume = {28},
	Year = {2007}}

@article{soley2017extraction,
	Author = {Soley, Fernando G and Chac{\'o}n, Iria S and Soley-Guardia, Mariano},
	Date-Added = {2018-02-21 11:55:54 +0000},
	Date-Modified = {2018-02-21 11:55:54 +0000},
	Journal = {Primates},
	Number = {1},
	Pages = {25--29},
	Publisher = {Springer},
	Title = {Extraction of hermit crabs from their shells by white-faced capuchin monkeys (Cebus capucinus)},
	Volume = {58},
	Year = {2017}}

@article{alfaro2012different,
	Author = {Lynch Alfaro, Jessica W Lynch and Silva, Jos{\'e} de Sousa E and Rylands, Anthony B},
	Date-Added = {2018-02-21 11:55:54 +0000},
	Date-Modified = {2018-02-21 11:55:54 +0000},
	Journal = {American Journal of Primatology},
	Number = {4},
	Pages = {273--286},
	Publisher = {Wiley Online Library},
	Title = {How different are robust and gracile capuchin monkeys? An argument for the use of Sapajus and Cebus},
	Volume = {74},
	Year = {2012}}

@incollection{fox1999intelligent,
	Author = {Fox, Elizabeth A and Sitompul, Arnold F and Van Schaik, Carel P},
	Booktitle = {The mentality of gorillas and orangutans},
	Pages = {99--116},
	Title = {Intelligent tool use in wild Sumatran orangutans},
    Publisher = {Cambridge University Press},
    Editor = {Parker, Sue Taylor and Mitchell, Robert W. and Miles, H. Lyn},
	Year = {1999}}
    

@book{perry2009manipulative,
	Author = {Perry, Susan and Manson, Joseph H and Perry, Susan},
	Date-Added = {2018-02-21 11:55:54 +0000},
	Date-Modified = {2018-02-21 11:55:54 +0000},
	Publisher = {Harvard University Press},
	Title = {Manipulative monkeys},
	Year = {2009}}

@article{gumert2012marine,
	Author = {Gumert, Michael D and Malaivijitnond, Suchinda},
	Date-Added = {2018-02-21 11:55:54 +0000},
	Date-Modified = {2018-02-21 11:55:54 +0000},
	Journal = {American Journal of Physical Anthropology},
	Number = {3},
	Pages = {447--457},
	Publisher = {Wiley Subscription Services, Inc., A Wiley Company},
	Title = {Marine prey processed with stone tools by burmese long-tailed macaques (Macaca fascicularis aurea) in intertidal habitats},
	Volume = {149},
	Year = {2012}}

@article{Barrett2017payoff,
	Author = {Barrett, Brendan J. and McElreath, Richard L. and Perry, Susan E.},
	Date-Added = {2018-02-21 11:55:54 +0000},
	Date-Modified = {2018-02-21 11:55:54 +0000},
	Doi = {10.1098/rspb.2017.0358},
	Eprint = {http://rspb.royalsocietypublishing.org/content/284/1856/20170358.full.pdf},
	Issn = {0962-8452},
	Journal = {Proceedings of the Royal Society of London B: Biological Sciences},
	Number = {1856},
	Publisher = {The Royal Society},
	Title = {Pay-off-biased social learning underlies the diffusion of novel extractive foraging traditions in a wild primate},
	Url = {http://rspb.royalsocietypublishing.org/content/284/1856/20170358},
	Volume = {284},
	Year = {2017},
	Bdsk-Url-1 = {http://rspb.royalsocietypublishing.org/content/284/1856/20170358},
	Bdsk-Url-2 = {https://dx.doi.org/10.1098/rspb.2017.0358}}

@article{marchant2005percussive,
	Author = {Marchant, Linda F and McGrew, William C},
	Date-Added = {2018-02-21 11:55:54 +0000},
	Date-Modified = {2018-02-21 11:55:54 +0000},
	Journal = {Stone knapping: the necessary conditions for a uniquely hominid behavior. Cambridge: McDonald Institute for Archaeological Research. p},
	Pages = {341--352},
	Title = {Percussive technology: chimpanzee baobab smashing and the evolutionary modeling of hominid knapping},
	Year = {2005}}

@article{mendez2012population,
	Author = {M{\'e}ndez-Carvajal, PG},
	Date-Added = {2018-02-21 11:55:54 +0000},
	Date-Modified = {2018-02-21 11:55:54 +0000},
	Journal = {Journal of primatology.},
	Number = {2},
	Pages = {104},
	Publisher = {OMICS Group},
	Title = {Population study of Coiba howler monkeys (Alouatta coibensis coibensis) and Coiba capuchin monkeys (Cebus capucinus imitator), Coiba Island National Park, Republic of Panama.},
	Volume = {1},
	Year = {2012}}

@article{haslam2009primate,
	Author = {Haslam, Michael and Hernandez-Aguilar, Adriana and Ling, Victoria and Carvalho, Susana and de La Torre, Ignacio and DeStefano, April and Du, Andrew and Hardy, Bruce and Harris, Jack and Marchant, Linda and others},
	Date-Added = {2018-02-21 11:55:54 +0000},
	Date-Modified = {2018-02-21 11:55:54 +0000},
	Journal = {Nature},
	Number = {7253},
	Pages = {339},
	Publisher = {Nature Publishing Group},
	Title = {Primate archaeology},
	Volume = {460},
	Year = {2009}}

@article{perry2011social,
	Author = {Perry, Susan},
	Date-Added = {2018-02-21 11:55:54 +0000},
	Date-Modified = {2018-02-21 11:55:54 +0000},
	Journal = {Philosophical Transactions of the Royal Society of London B: Biological Sciences},
	Number = {1567},
	Pages = {988--996},
	Publisher = {The Royal Society},
	Title = {Social traditions and social learning in capuchin monkeys (Cebus)},
	Volume = {366},
	Year = {2011}}

@article{spagnoletti2011stone,
	Author = {Spagnoletti, Noemi and Visalberghi, Elisabetta and Ottoni, Eduardo and Izar, Patricia and Fragaszy, Dorothy},
	Date-Added = {2018-02-21 11:55:54 +0000},
	Date-Modified = {2018-02-21 11:55:54 +0000},
	Journal = {Journal of Human Evolution},
	Number = {1},
	Pages = {97--107},
	Publisher = {Elsevier},
	Title = {Stone tool use by adult wild bearded capuchin monkeys (Cebus libidinosus). Frequency, efficiency and tool selectivity},
	Volume = {61},
	Year = {2011}}

@article{Haslam2012captivity,
	Author = {Haslam, Michael},
	Date-Added = {2018-02-21 11:55:54 +0000},
	Date-Modified = {2018-02-21 11:55:54 +0000},
	Doi = {10.1098/rstb.2012.0421},
	Eprint = {http://rstb.royalsocietypublishing.org/content/368/1630/20120421.full.pdf},
	Issn = {0962-8436},
	Journal = {Philosophical Transactions of the Royal Society of London B: Biological Sciences},
	Number = {1630},
	Publisher = {The Royal Society},
	Title = {{\textquoteleft}Captivity bias{\textquoteright} in animal tool use and its implications for the evolution of hominin technology},
	Url = {http://rstb.royalsocietypublishing.org/content/368/1630/20120421},
	Volume = {368},
	Year = {2013},
	Bdsk-Url-1 = {http://rstb.royalsocietypublishing.org/content/368/1630/20120421},
	Bdsk-Url-2 = {https://dx.doi.org/10.1098/rstb.2012.0421}}

@incollection{perry2012lomas,
	Author = {Perry, Susan and Godoy, Irene and Lammers, Wiebke},
	Booktitle = {Long-term field studies of primates},
	Date-Added = {2018-02-21 11:55:54 +0000},
	Date-Modified = {2018-02-21 11:55:54 +0000},
	Pages = {141--163},
	Publisher = {Springer},
	Title = {The Lomas Barbudal Monkey Project: two decades of research on Cebus capucinus},
	Year = {2012}}

@article{byrne2004manual,
	Author = {Byrne, Richard W},
	Date-Added = {2018-02-21 11:55:54 +0000},
	Date-Modified = {2018-02-21 11:55:54 +0000},
	Journal = {The evolution of thought: Evolutionary origins of great ape intelligence},
	Publisher = {Cambridge University Press},
	Title = {The manual skills and cognition that lie behind hominid tool use},
	Year = {2004}}

@article{toth2009oldowan,
	Author = {Toth, Nicholas and Schick, Kathy},
	Date-Added = {2018-02-21 11:55:54 +0000},
	Date-Modified = {2018-02-21 11:55:54 +0000},
	Journal = {Annual Review of Anthropology},
	Pages = {289--305},
	Publisher = {Annual Reviews},
	Title = {The Oldowan: the tool making of early hominins and chimpanzees compared},
	Volume = {38},
	Year = {2009}}

@article{gumert2009physical,
	Author = {Gumert, Michael D and Kluck, Marius and Malaivijitnond, Suchinda},
	Date-Added = {2018-02-21 11:55:54 +0000},
	Date-Modified = {2018-02-21 11:55:54 +0000},
	Journal = {American Journal of Primatology},
	Number = {7},
	Pages = {594--608},
	Publisher = {Wiley Online Library},
	Title = {The physical characteristics and usage patterns of stone axe and pounding hammers used by long-tailed macaques in the Andaman Sea region of Thailand},
	Volume = {71},
	Year = {2009}}

@article{kortlandt1986use,
	Author = {Kortlandt, Adriaan},
	Date-Added = {2018-02-21 11:55:54 +0000},
	Date-Modified = {2018-02-21 11:55:54 +0000},
	Journal = {Journal of human Evolution},
	Number = {2},
	Pages = {77--132},
	Publisher = {Elsevier},
	Title = {The use of stone tools by wild-living chimpanzees and earliest hominids},
	Volume = {15},
	Year = {1986}}

@book{macarthur1967theory,
	Author = {MacArthur, Robert H and Wilson, Edward O},
	Date-Added = {2018-02-21 11:55:54 +0000},
	Date-Modified = {2018-02-21 11:55:54 +0000},
	Publisher = {Princeton University Press},
	Title = {Theory of Island Biogeography.},
	Volume = {1},
	Year = {1967}}

@article{boesch1990tool,
	Author = {Boesch, Christophe and Boesch, Hedwige},
	Date-Added = {2018-02-21 11:55:54 +0000},
	Date-Modified = {2018-02-21 11:55:54 +0000},
	Journal = {Folia primatologica},
	Number = {1-2},
	Pages = {86--99},
	Publisher = {Karger Publishers},
	Title = {Tool use and tool making in wild chimpanzees},
	Volume = {54},
	Year = {1990}}

@article{chevalier1990tool,
	Annote = {santa ross cebus all primary tool use},
	Author = {Chevalier-Skolnikoff, Suzanne},
	Date-Added = {2018-02-21 11:55:54 +0000},
	Date-Modified = {2018-02-23 09:32:06 +0000},
	Journal = {Primates},
	Number = {3},
	Pages = {375--383},
	Publisher = {Springer},
	Title = {Tool use by wild Cebus monkeys at Santa Rosa National Park, Costa Rica},
	Volume = {31},
	Year = {1990}}

@article{carvalho2009tool,
	Author = {Carvalho, Susana and Biro, Dora and McGrew, William C and Matsuzawa, Tetsuro},
	Date-Added = {2018-02-21 11:55:54 +0000},
	Date-Modified = {2018-02-21 11:55:54 +0000},
	Journal = {Animal Cognition},
	Number = {1},
	Pages = {103--114},
	Publisher = {Springer},
	Title = {Tool-composite reuse in wild chimpanzees (Pan troglodytes): archaeologically invisible steps in the technological evolution of early hominins?},
	Volume = {12},
	Year = {2009}}

@article{jalles2001transport,
	Author = {Jalles-Filho, Euphly and Da Cunha, Rog{\'e}rio Grassetto Teixeira and Salm, Rodolfo Aureliano},
	Date-Added = {2018-02-21 11:55:54 +0000},
	Date-Modified = {2018-02-21 11:55:54 +0000},
	Journal = {Journal of Human Evolution},
	Number = {5},
	Pages = {365--377},
	Publisher = {Elsevier},
	Title = {Transport of tools and mental representation: is capuchin monkey tool behaviour a useful model of Plio-Pleistocene hominid technology?},
	Volume = {40},
	Year = {2001}}

@article{boinski1988use,
	Author = {Boinski, Sue},
	Date-Added = {2018-02-21 11:55:54 +0000},
	Date-Modified = {2018-02-21 11:55:54 +0000},
	Journal = {American Journal of Primatology},
	Number = {2},
	Pages = {177--179},
	Publisher = {Wiley Online Library},
	Title = {Use of a club by a wild white-faced capuchin (Cebus capucinus) to attack a venomous snake (Bothrops asper)},
	Volume = {14},
	Year = {1988}}

@article{haslam2013use,
	Author = {Haslam, Michael and Gumert, Michael D and Biro, Dora and Carvalho, Susana and Malaivijitnond, Suchinda},
	Date-Added = {2018-02-21 11:55:54 +0000},
	Date-Modified = {2018-02-21 11:55:54 +0000},
	Journal = {PLoS One},
	Number = {8},
	Pages = {e72872},
	Publisher = {Public Library of Science},
	Title = {Use-wear patterns on wild macaque stone tools reveal their behavioural history},
	Volume = {8},
	Year = {2013}}

@article{luncz2016wild,
	Author = {Luncz, Lydia V and Fal{\'o}tico, Tiago and Pascual-Garrido, Alejandra and Corat, Clara and Mosley, Hannah and Haslam, Michael},
	Date-Added = {2018-02-21 11:55:54 +0000},
	Date-Modified = {2018-02-21 11:55:54 +0000},
	Journal = {Scientific reports},
	Pages = {33089},
	Publisher = {Nature Publishing Group},
	Title = {Wild capuchin monkeys adjust stone tools according to changing nut properties},
	Volume = {6},
	Year = {2016}}

@article{fragaszy2004wild,
	Author = {Fragaszy, Dorothy and Izar, Patricia and Visalberghi, Elisabetta and Ottoni, Eduardo B and de Oliveira, Marino Gomes},
	Date-Added = {2018-02-21 11:55:54 +0000},
	Date-Modified = {2018-02-21 11:55:54 +0000},
	Journal = {American Journal of Primatology},
	Number = {4},
	Pages = {359--366},
	Publisher = {Wiley Online Library},
	Title = {Wild capuchin monkeys (Cebus libidinosus) use anvils and stone pounding tools},
	Volume = {64},
	Year = {2004}}

@article{visalberghi2005terrestriality,
  title={Terrestriality and tool use},
  author={Visalberghi, Elisabetta and Fragaszy, Dorothy Munkenbeck and Izar, Patr{\'\i}cia and Ottoni, Eduardo B},
  journal={Science},
  volume={308},
  number={5724},
  pages={951--952},
  year={2005},
  publisher={American Association for the Advancement of Science}
}
 
 @article{struhsaker1977palm,
  title={Palm-nut smashing by Cebus a. apella in Colombia},
  author={Struhsaker, Thomas T and Leland, Lysa},
  journal={Biotropica},
  pages={124--126},
  year={1977},
  publisher={JSTOR}
}

@article{torigoe1985comparison,
  title={Comparison of object manipulation among 74 species of non-human primates},
  author={Torigoe, Takashi},
  journal={Primates},
  volume={26},
  number={2},
  pages={182--194},
  year={1985},
  publisher={Springer}
}

@article{costello1988prehension,
  title={Prehension in Cebus and Saimiri: I. Grip type and hand preference},
  author={Costello, Michael B and Fragaszy, Dorothy Munkenbeck},
  journal={American Journal of Primatology},
  volume={15},
  number={3},
  pages={235--245},
  year={1988},
  publisher={Wiley Online Library}
}

@article{christel2000manual,
  title={Manual function in Cebus apella. Digital mobility, preshaping, and endurance in repetitive grasping},
  author={Christel, Marianne I and Fragaszy, Dorothy},
  journal={International Journal of Primatology},
  volume={21},
  number={4},
  pages={697--719},
  year={2000},
  publisher={Springer}
}

@article{fragaszy2004socially,
  title={Socially biased learning in monkeys},
  author={Fragaszy, D and Visalberghi, Elisabetta},
  journal={Animal Learning \& Behavior},
  volume={32},
  number={1},
  pages={24--35},
  year={2004},
  publisher={Springer}
}

@article{chapman1990dietary,
  title={Dietary differences between neighboring Cebus capucinus groups: local traditions, food availability or responses to food profitability?},
  author={Chapman, Colin A and Fedigan, Linda M},
  journal={Folia Primatologica},
  volume={54},
  number={3-4},
  pages={177--186},
  year={1990},
  publisher={Karger Publishers}
}

@article{omalley2005variability,
  title={Variability in food-processing behavior among white-faced capuchins ({C}ebus capucinus) in {Santa Rosa National Park, Costa Rica}},
  author={O'Malley, Robert C and Fedigan, Linda},
  journal={American Journal of Physical Anthropology},
  volume={128},
  number={1},
  pages={63--73},
  year={2005},
  publisher={Wiley Online Library}
}


@phdthesis{oppenheimer_behavior_1968,
	Author = {Oppenheimer, John Reed},
	Keywords = {Monkeys},
	Language = {en},
	school = {University of Illinois.},
	Shorttitle = {Behavior and {Ecology} of the {White}-faced {Monkey}},
	Title = {Behavior and {ecology} of the {white}-faced {monkey}: {Cebus} {capucinus}, on {Barro} {Colorado} {island}, {C}.{Z}.},
	Year = {1968}
    }

@article{ryan2006role,
  title={The role of culture in conservation planning for small or endangered populations},
  author={Ryan, SJ},
  journal={Conservation Biology},
  volume={20},
  number={4},
  pages={1321--1324},
  year={2006},
  publisher={Wiley Online Library}
}


@article{defler1979ecology,
  title={On the ecology and behavior of {C}ebus albifrons in eastern {C}olombia: I. {E}cology},
  author={Defler, Thomas R},
  journal={Primates},
  volume={20},
  number={4},
  pages={475--490},
  year={1979},
  publisher={Springer}
}

@phdthesis{ibanez2001estudio,
  title={Estudio de la composici{\'o}n flor{\'\i}stica y ecolog{\'\i}a del bosque tropical de la isla de Coiba (Panam{\'a})},
  author={Ib{\'a}{\~n}ez, A},
  year={2001},
  school={Tesis de Doctorado. Universidad de Salamanca, Espa{\~n}a}
}

@book{richerson2005not,
  title={Not by genes alone},
  author={Richerson, Peter J and Boyd, Robert},
  year={2005},
  publisher={Chicago: University of Chicago Press}
}

@article{laland2010culture,
  title={How culture shaped the human genome: bringing genetics and the human sciences together},
  author={Laland, Kevin N and Odling-Smee, John and Myles, Sean},
  journal={Nature Reviews Genetics},
  volume={11},
  number={2},
  pages={137},
  year={2010},
  publisher={Nature Publishing Group}
}

@article{furuichi2015wild,
  title={Why do wild bonobos not use tools like chimpanzees do?},
  author={Furuichi, T and Sanz, C and Koops, K and Sakamaki, T and Ryu, H and Tokuyama, N and Morgan, D},
  journal={Behaviour},
  volume={152},
  number={3-4},
  pages={425--460},
  year={2015},
  publisher={Brill}
}

@article{rutz2010ecological,
  title={The ecological significance of tool use in New Caledonian crows},
  author={Rutz, Christian and Bluff, Lucas A and Reed, Nicola and Troscianko, Jolyon and Newton, Jason and Inger, Richard and Kacelnik, Alex and Bearhop, Stuart},
  journal={Science},
  volume={329},
  number={5998},
  pages={1523--1526},
  year={2010},
  publisher={American Association for the Advancement of Science}
}


@article{gonzalez2010variation,
  title={Variation in cytochrome-b haplotypes suggests a new species of Zygodontomys (Rodentia: Cricetidae) endemic to Isla Coiba, Panama},
  author={Gonz{\'a}lez, Publio and Sawyer, Yad{\'e}eh E and Avila, Mario and Armi{\'e}n, An{\'\i}bal G and Armi{\'e}n, Blas and Cook, Joseph A},
  journal={Zoologia (Curitiba)},
  volume={27},
  number={4},
  pages={660--665},
  year={2010},
  publisher={SciELO Brasil}
}

@article{zimmer1997species,
  title={Species limits in Cranioleuca vulpina},
  author={Zimmer, Kevin J},
  journal={Ornithological Monographs},
  pages={849--864},
  year={1997},
  publisher={JSTOR}
}

@article{whitehead2010conserving,
  title={Conserving and managing animals that learn socially and share cultures},
  author={Whitehead, Hal},
  journal={Learning \& Behavior},
  volume={38},
  number={3},
  pages={329--336},
  year={2010},
  publisher={Springer}
}


@article{falotico2017digging,
  title={Digging up food: excavation stone tool use by wild capuchin monkeys},
  author={Fal{\'o}tico, Tiago and Siqueira, Jos{\'e} O and Ottoni, Eduardo B},
  journal={Scientific Reports},
  volume={7},
  number={1},
  pages={6278},
  year={2017},
  publisher={Nature Publishing Group}
}

@book{inizan1999technology,
  title={Technology and terminology of knapped stone: followed by a multilingual vocabulary arabic, english, french, german, greek, italian, portuguese, spanish},
  author={Inizan, Marie-Louise and Reduron-Ballinger, Mich{\`e}le and Roche, H{\'e}l{\`e}ne},
  volume={5},
  year={1999},
  publisher={Cercle de Recherches et d'Etudes Pr{\'e}historiques}
}

@article{falotico2014sexual,
  title={Sexual bias in probe tool manufacture and use by wild bearded capuchin monkeys},
  author={Fal{\'o}tico, Tiago and Ottoni, Eduardo B},
  journal={Behavioural processes},
  volume={108},
  pages={117--122},
  year={2014},
  publisher={Elsevier}
}

@article{lima2017capuchin,
  title={Capuchin monkey biogeography: understanding Sapajus Pleistocene range expansion and the current sympatry between Cebus and Sapajus},
  author={Lima, Marcela GM and Buckner, Janet C and Silva-J{\'u}nior, Jos{\'e} de Sousa e and Aleixo, Alexandre and Martins, Amely B and Boubli, Jean P and Link, Andr{\'e}s and Farias, Izeni P and da Silva, Maria Nazareth and R{\"o}he, Fabio and others},
  journal={Journal of biogeography},
  volume={44},
  number={4},
  pages={810--820},
  year={2017},
  publisher={Wiley Online Library}
}


@article{laiolo2007emergence,
	Annote = {doi: 10.1016/j.tree.2006.10.007},
	Author = {Laiolo, Paola and Jovani, Roger},
	Booktitle = {Trends in Ecology \& Evolution},
	Date = {2007/01/01},
	Date-Added = {2018-07-18 00:32:43 +0000},
	Date-Modified = {2018-07-18 00:32:43 +0000},
	Doi = {10.1016/j.tree.2006.10.007},
	Isbn = {0169-5347},
	Journal = {Trends in Ecology \& Evolution},
	M3 = {doi: 10.1016/j.tree.2006.10.007},
	Month = {2018/07/17},
	Number = {1},
	Pages = {5},
	Publisher = {Elsevier},
	Title = {The emergence of animal culture conservation},
	Ty = {JOUR},
	Url = {http://dx.doi.org/10.1016/j.tree.2006.10.007},
	Volume = {22},
	Year = {2007},
	Bdsk-Url-1 = {http://dx.doi.org/10.1016/j.tree.2006.10.007}}

@book{isaza2010ocupacion,
	Address = {Panama},
	Author = {Isaza, Ilean and Vrba, Eric},
	Language = {Spanish},
	Publisher = {Informe final del Proyecto PRB08-003 archivos SENACYT},
	Title = {Ocupaci{\'o}n pre-colombina de las {I}slas del {P}arque {N}acional {C}oiba},
	Year = {2010}
    }
 
@article{perez1996inventario,
  title={Inventario de la vegetaci{\'o}n de la isla de Coiba, Panam{\'a}: composici{\'o}n y flor{\'\i}stica},
  author={P{\'e}rez, Rolando and Condit, Richard and Aguilar, Salom{\'o}n and Hern{\'a}ndez, Andr{\'e}s and Villareal, Ana},
  journal={Revista de Biolog{\'\i}a Tropical},
  volume={44},
  number={1},
  pages={31--40},
  year={1996}
}

@Article{moura2010male,
author="de A. Moura, Antonio C.
and Lee, Phyllis C.",
title="Wild Capuchins Show Male-Biased Feeding Tool Use",
journal="International Journal of Primatology",
year="2010",
month="Jun",
day="01",
volume="31",
number="3",
pages="457--470",
abstract="Relatively few studies have explored sex differences in the use of foraging tools among primates other than apes. Although male primates are thought to be more innovative, researchers have reported a female sex bias in the use of feeding tools in wild chimpanzees. We investigate here the nature and extent of sex differences in foraging tool use over 12¬†mo in a free-ranging group of bearded capuchins (2 males, 5 females, and 3 juveniles) living in the dry Caatinga forests of the Serra da Capivara National Park, Piaui, Brazil. These capuchins used 3 major types of feeding tools: 1) tools for probing; 2) tools for pounding/cracking; and 3) digging stones to extract tubers or roots. Adult males performed 63{\%} (n{\thinspace}={\thinspace}134) of all events of tool use and used tools significantly more frequently than did females, although male bout lengths across all tools (57¬†s{\thinspace}{\textpm}{\thinspace}7.9 SE) were equivalent to those of adult females (47.3¬†s{\thinspace}{\textpm}{\thinspace}12.6 SE). Both sexes used digging and cracking tools, although at different rates, whereas adult males used sticks to probe for prey and other rewards far more than females. Differential opportunities to use tools were not apparent: >71{\%} of tool-use events occurred on the ground, and males and females spent equal time on the ground. We suggest that sex differences in tool use may function as opportunities for male signaling of investment quality.",
issn="1573-8604",
doi="10.1007/s10764-010-9406-6",
url="https://doi.org/10.1007/s10764-010-9406-6"
}


@article{gumert2011sex,
author = {Gumert Michael D. and Hoong Low Kuan and Malaivijitnond Suchinda},
title = {Sex differences in the stone tool-use behavior of a wild population of burmese long-tailed macaques (Macaca fascicularis aurea)},
journal = {American Journal of Primatology},
volume = {73},
number = {12},
pages = {1239-1249},
keywords = {stone tools, lithic technology, material culture, sex differences, long-tailed macaques, Thailand},
doi = {10.1002/ajp.20996},
url = {https://onlinelibrary.wiley.com/doi/abs/10.1002/ajp.20996},
eprint = {https://onlinelibrary.wiley.com/doi/pdf/10.1002/ajp.20996},
abstract = {Abstract We investigated sex differences in how Burmese long-tailed macaques (Macaca fascicularis aurea) used stone tools to open shelled food items along the shores of two islands in Laemson National Park, Thailand. Over a 2-week period in December 2009, we collected scan and focal samples on macaques when they were visible along the shores and mangroves. We found females used stones more often while feeding and used smaller tools than males. Females also processed sessile oysters more than males, whereas males processed unattached foods more than females. It was unclear which sex was overall more proficient at stone tool use, but males did perform significantly better at opening unattached food items with large pounding stones. Females also struck food items more times during tool-use bouts and at a faster rate, but no significant difference was found in average tool-use bout duration. Males processed foods slightly faster within a tool-use bout, but we were unable to detect a significant difference in the rate of food processing while foraging with tools. In summary females chipped open sessile oysters with an axing technique more than males, while males used larger stones to pound open unattached shelled food more often than females. Despite using pounding more than females, males also regularly utilized the axing technique on sessile oysters. Our results are the first assessment of sex differences in macaque stone tool use, providing a basis for comparison with tool use in other primates, and to nonfunctional forms of stone use in other macaques. Am. J. Primatol. 73:1239‚Äì1249, 2011. ¬© 2011 Wiley Periodicals, Inc.}
}

@article{gruber2010comparison,
  title={A comparison of bonobo and chimpanzee tool use: evidence for a female bias in the Pan lineage},
  author={Gruber, Thibaud and Clay, Zanna and Zuberb{\"u}hler, Klaus},
  journal={Animal Behaviour},
  volume={80},
  number={6},
  pages={1023--1033},
  year={2010},
  publisher={Elsevier}
}
@article{boesch1981sex,
  title={Sex differences in the use of natural hammers by wild chimpanzees: A preliminary report},
  author={Boesch, Christophe and Boesch, Hedwige},
  journal={Journal of Human Evolution},
  volume={10},
  number={7},
  pages={585--593},
  year={1981},
  publisher={Elsevier}
}

@article{melin2007effects,
  title={Effects of colour vision phenotype on insect capture by a free-ranging population of white-faced capuchins, Cebus capucinus},
  author={Melin, Amanda D and Fedigan, Linda M and Hiramatsu, Chihiro and Sendall, Courtney L and Kawamura, Shoji},
  journal={Animal Behaviour},
  volume={73},
  number={1},
  pages={205--214},
  year={2007},
  publisher={Elsevier}
}

@article{clutton2012evolution,
  title={The evolution of social philopatry and dispersal in female mammals},
  author={Clutton-Brock, TH and Lukas, D},
  journal={Molecular Ecology},
  volume={21},
  number={3},
  pages={472--492},
  year={2012},
  publisher={Wiley Online Library}
}

@inproceedings{boinskil2007wild,
  title={Wild brown capuchins in Suriname exploit combinatorial manipulation for multiple functions.},
  author={Boinskil, S and Fragaszy, DM and Ehmkel, E and Kauffman, L},
  booktitle={AMERICAN JOURNAL OF PHYSICAL ANTHROPOLOGY},
  pages={77--77},
  year={2007},
  organization={WILEY-LISS DIV JOHN WILEY \& SONS INC, 111 RIVER ST, HOBOKEN, NJ 07030 USA}
}

@article{tabacow2009spread,
  title={Spread of a terrestrial tradition in an arboreal primate},
  author={Tabacow, Fernanda P and Mendes, S{\'e}rgio L and Strier, Karen B},
  journal={American Anthropologist},
  volume={111},
  number={2},
  pages={238--249},
  year={2009},
  publisher={Wiley Online Library}
}

@article{tan2015there,
  title={There is more than one way to crack an oyster: identifying variation in Burmese long-tailed macaque (Macaca fascicularis aurea) stone-tool use},
  author={Tan, Amanda and Tan, Say Hoon and Vyas, Dhaval and Malaivijitnond, Suchinda and Gumert, Michael D},
  journal={PloS one},
  volume={10},
  number={5},
  pages={e0124733},
  year={2015},
  publisher={Public Library of Science}
}

@incollection{ruiz2016genetic,
  title={Genetic structure, spatial patterns and historical demographic evolution of white-throated capuchin (Cebus capucinus, Cebidae, Primates) populations of Colombia and Central America by means of DNA microsatellites},
  author={Ruiz-Garc{\'\i}a, Manuel and Castillo, Maria I},
  Booktitle={Phylogeny, Molecular Population Genetics, Evolutionary Biology and Conservation of the Neotropical Primates. Nova Science Publishers, Inc. New York, USA},
  year={2016},
    pages={1--39},
    publisher={Nova Science Publisher Inc.},
    city={New York},
    Editor={Ruiz-Garc{\'\i}a, Manuel and Shostell, Joseph M}
}

  @Manual{R_lang,
    title = {R: A Language and Environment for Statistical Computing},
    author = {{R Development Core Team}},
    organization = {R Foundation for Statistical Computing},
    address = {Vienna, Austria},
    year = {2008},
    note = {{ISBN} 3-900051-07-0},
    url = {http://www.R-project.org},
  }
