# Supplementary material for: Habitual stone-tool-aided extractive foraging in white-faced capuchins, Cebus capucinus
Source: R Soc Open Sci. 2018 Aug 22;5(8):181002. doi: 10.1098/rsos.181002 (PMC6124021; doi:10.1098/rsos.181002)
Supplement: stone-tool-gracile supp 2 [file rsos181002supp2.zip › stone-tool-gracile supp/main.aux]

\relax 
\providecommand\hyper@newdestlabel[2]{}
\providecommand\HyperFirstAtBeginDocument{\AtBeginDocument}
\HyperFirstAtBeginDocument{\ifx\hyper@anchor\@undefined
\global\let\oldcontentsline\contentsline
\gdef\contentsline#1#2#3#4{\oldcontentsline{#1}{#2}{#3}}
\global\let\oldnewlabel\newlabel
\gdef\newlabel#1#2{\newlabelxx{#1}#2}
\gdef\newlabelxx#1#2#3#4#5#6{\oldnewlabel{#1}{{#2}{#3}}}
\AtEndDocument{\ifx\hyper@anchor\@undefined
\let\contentsline\oldcontentsline
\let\newlabel\oldnewlabel
\fi}
\fi}
\global\let\hyper@last\relax 
\gdef\HyperFirstAtBeginDocument#1{#1}
\providecommand\HyField@AuxAddToFields[1]{}
\providecommand\HyField@AuxAddToCoFields[2]{}
\newlabel{tocindent-1}{0pt}
\newlabel{tocindent0}{12.77466pt}
\newlabel{tocindent1}{0pt}
\newlabel{tocindent2}{0pt}
\newlabel{tocindent3}{0pt}
\select@language{english}
\@writefile{toc}{\select@language{english}}
\@writefile{lof}{\select@language{english}}
\@writefile{lot}{\select@language{english}}
\@writefile{toc}{\contentsline {section}{\tocsection {}{}{Supplemental Material}}{1}{section*.1}}
\@writefile{lof}{\contentsline {figure}{\numberline {S1}{\ignorespaces  Map of the Coiba Archipelago off the Pacific coast of Panama. The three islands hosting populations of capuchin monkeys in Coiba National Park are labeled.\relax }}{1}{figure.caption.2}}
\providecommand*\caption@xref[2]{\@setref\relax\@undefined{#1}}
\newlabel{fig:Coiba National Park_map}{{S1}{1}{Map of the Coiba Archipelago off the Pacific coast of Panama. The three islands hosting populations of capuchin monkeys in Coiba National Park are labeled.\relax }{figure.caption.2}{}}
\@writefile{lof}{\contentsline {figure}{\numberline {S2}{\ignorespaces  Recently broken clamshells at edge of intertidal zone with stones piled on them. Stone and clam accumulations spaced at distances consistent with between individual capuchin foraging proximities. We are unsure if capuchins are responsible for this or if this is a natural accumulation from tidal processes. \relax }}{2}{figure.caption.3}}
\newlabel{fig:clams_maybe}{{S2}{2}{Recently broken clamshells at edge of intertidal zone with stones piled on them. Stone and clam accumulations spaced at distances consistent with between individual capuchin foraging proximities. We are unsure if capuchins are responsible for this or if this is a natural accumulation from tidal processes. \relax }{figure.caption.3}{}}
\@writefile{lof}{\contentsline {figure}{\numberline {S3}{\ignorespaces  A juvenile male capuchin monkey breaking open a coconut husk with a hammerstone on a stone anvil.\relax }}{2}{figure.caption.4}}
\newlabel{fig:coco_crack}{{S3}{2}{A juvenile male capuchin monkey breaking open a coconut husk with a hammerstone on a stone anvil.\relax }{figure.caption.4}{}}
\@writefile{lof}{\contentsline {figure}{\numberline {S4}{\ignorespaces  A juvenile male capuchin monkey transporting a stream cobble to a wooden anvil on the forest edge.\relax }}{3}{figure.caption.5}}
\newlabel{fig:tooltransportimage}{{S4}{3}{A juvenile male capuchin monkey transporting a stream cobble to a wooden anvil on the forest edge.\relax }{figure.caption.5}{}}
\@writefile{lot}{\contentsline {table}{\numberline {S1}{\ignorespaces Model parameter predictions for monthly tool use rates. Varying effects are offset form overall intercept, $a$.\relax }}{4}{table.caption.6}}
\newlabel{cam_rates_model_output}{{S1}{4}{Model parameter predictions for monthly tool use rates. Varying effects are offset form overall intercept, $a$.\relax }{table.caption.6}{}}
\@writefile{lot}{\contentsline {table}{\numberline {S2}{\ignorespaces Model parameter predictions of Gamma GLM with a log-link.\relax }}{4}{table.caption.7}}
\newlabel{stoneweight parameters}{{S2}{4}{Model parameter predictions of Gamma GLM with a log-link.\relax }{table.caption.7}{}}
