# Supplementary material for: Habitual stone-tool-aided extractive foraging in white-faced capuchins, Cebus capucinus
Source: R Soc Open Sci. 2018 Aug 22;5(8):181002. doi: 10.1098/rsos.181002 (PMC6124021; doi:10.1098/rsos.181002)
Supplement: stone-tool-gracile supp 2 [file rsos181002supp2.zip › stone-tool-gracile supp/main.log]

This is pdfTeX, Version 3.14159265-2.6-1.40.16 (TeX Live 2015) (preloaded format=pdflatex 2015.5.24)  5 AUG 2018 16:54
entering extended mode
 restricted \write18 enabled.
 %&-line parsing enabled.
**main.tex
(./main.tex
LaTeX2e <2015/01/01>
Babel <3.9l> and hyphenation patterns for 79 languages loaded.
(/usr/local/texlive/2015/texmf-dist/tex/latex/amscls/amsart.cls
Document Class: amsart 2015/03/04 v2.20.2
\linespacing=\dimen102
\normalparindent=\dimen103
\normaltopskip=\skip41
(/usr/local/texlive/2015/texmf-dist/tex/latex/amsmath/amsmath.sty
Package: amsmath 2013/01/14 v2.14 AMS math features
\@mathmargin=\skip42

For additional information on amsmath, use the `?' option.
(/usr/local/texlive/2015/texmf-dist/tex/latex/amsmath/amstext.sty
Package: amstext 2000/06/29 v2.01

(/usr/local/texlive/2015/texmf-dist/tex/latex/amsmath/amsgen.sty
File: amsgen.sty 1999/11/30 v2.0
\@emptytoks=\toks14
\ex@=\dimen104
))
(/usr/local/texlive/2015/texmf-dist/tex/latex/amsmath/amsbsy.sty
Package: amsbsy 1999/11/29 v1.2d
\pmbraise@=\dimen105
)
(/usr/local/texlive/2015/texmf-dist/tex/latex/amsmath/amsopn.sty
Package: amsopn 1999/12/14 v2.01 operator names
)
\inf@bad=\count79
LaTeX Info: Redefining \frac on input line 210.
\uproot@=\count80
\leftroot@=\count81
LaTeX Info: Redefining \overline on input line 306.
\classnum@=\count82
\DOTSCASE@=\count83
LaTeX Info: Redefining \ldots on input line 378.
LaTeX Info: Redefining \dots on input line 381.
LaTeX Info: Redefining \cdots on input line 466.
\Mathstrutbox@=\box26
\strutbox@=\box27
\big@size=\dimen106
LaTeX Font Info:    Redeclaring font encoding OML on input line 566.
LaTeX Font Info:    Redeclaring font encoding OMS on input line 567.
\macc@depth=\count84
\c@MaxMatrixCols=\count85
\dotsspace@=\muskip10
\c@parentequation=\count86
\dspbrk@lvl=\count87
\tag@help=\toks15
\row@=\count88
\column@=\count89
\maxfields@=\count90
\andhelp@=\toks16
\eqnshift@=\dimen107
\alignsep@=\dimen108
\tagshift@=\dimen109
\tagwidth@=\dimen110
\totwidth@=\dimen111
\lineht@=\dimen112
\@envbody=\toks17
\multlinegap=\skip43
\multlinetaggap=\skip44
\mathdisplay@stack=\toks18
LaTeX Info: Redefining \[ on input line 2665.
LaTeX Info: Redefining \] on input line 2666.
)
LaTeX Font Info:    Try loading font information for U+msa on input line 388.

(/usr/local/texlive/2015/texmf-dist/tex/latex/amsfonts/umsa.fd
File: umsa.fd 2013/01/14 v3.01 AMS symbols A
)
(/usr/local/texlive/2015/texmf-dist/tex/latex/amsfonts/amsfonts.sty
Package: amsfonts 2013/01/14 v3.01 Basic AMSFonts support
\symAMSa=\mathgroup4
\symAMSb=\mathgroup5
LaTeX Font Info:    Overwriting math alphabet `\mathfrak' in version `bold'
(Font)                  U/euf/m/n --> U/euf/b/n on input line 106.
)
\copyins=\insert233
\abstractbox=\box28
\listisep=\skip45
\c@part=\count91
\c@section=\count92
\c@subsection=\count93
\c@subsubsection=\count94
\c@paragraph=\count95
\c@subparagraph=\count96
\c@figure=\count97
\c@table=\count98
\abovecaptionskip=\skip46
\belowcaptionskip=\skip47
\captionindent=\dimen113
\thm@style=\toks19
\thm@bodyfont=\toks20
\thm@headfont=\toks21
\thm@notefont=\toks22
\thm@headpunct=\toks23
\thm@preskip=\skip48
\thm@postskip=\skip49
\thm@headsep=\skip50
\dth@everypar=\toks24
)
(/usr/local/texlive/2015/texmf-dist/tex/generic/babel/babel.sty
Package: babel 2014/09/25 3.9l The Babel package

(/usr/local/texlive/2015/texmf-dist/tex/generic/babel-english/english.ldf
Language: english 2012/08/20 v3.3p English support from the babel system

(/usr/local/texlive/2015/texmf-dist/tex/generic/babel/babel.def
File: babel.def 2014/09/25 3.9l Babel common definitions
\babel@savecnt=\count99
\U@D=\dimen114
)
\l@canadian = a dialect from \language\l@american 
\l@australian = a dialect from \language\l@british 
\l@newzealand = a dialect from \language\l@british 
))
(/usr/local/texlive/2015/texmf-dist/tex/latex/base/inputenc.sty
Package: inputenc 2015/03/17 v1.2c Input encoding file
\inpenc@prehook=\toks25
\inpenc@posthook=\toks26

(/usr/local/texlive/2015/texmf-dist/tex/latex/ucs/utf8x.def
File: utf8x.def 2004/10/17 UCS: Input encoding UTF-8
))
(/usr/local/texlive/2015/texmf-dist/tex/latex/ucs/ucs.sty
Package: ucs 2013/05/11 v2.2 UCS: Unicode input support

(/usr/local/texlive/2015/texmf-dist/tex/latex/ucs/data/uni-global.def
File: uni-global.def 2013/05/13 UCS: Unicode global data
)
\uc@secondtry=\count100
\uc@combtoks=\toks27
\uc@combtoksb=\toks28
\uc@temptokena=\toks29
)
(/usr/local/texlive/2015/texmf-dist/tex/latex/base/fontenc.sty
Package: fontenc 2005/09/27 v1.99g Standard LaTeX package

(/usr/local/texlive/2015/texmf-dist/tex/latex/base/t1enc.def
File: t1enc.def 2005/09/27 v1.99g Standard LaTeX file
LaTeX Font Info:    Redeclaring font encoding T1 on input line 48.
))
(/usr/local/texlive/2015/texmf-dist/tex/latex/amsaddr/amsaddr.sty
\c@g@author=\count101
)
(/usr/local/texlive/2015/texmf-dist/tex/latex/preprint/fullpage.sty
Package: fullpage 1999/02/23 1.1 (PWD)
\FP@margin=\skip51
)
(/usr/local/texlive/2015/texmf-dist/tex/latex/natbib/natbib.sty
Package: natbib 2010/09/13 8.31b (PWD, AO)
\bibhang=\skip52
\bibsep=\skip53
LaTeX Info: Redefining \cite on input line 694.
\c@NAT@ctr=\count102
)
(/usr/local/texlive/2015/texmf-dist/tex/latex/notoccite/notoccite.sty
Package: notoccite 2000/07/20
)
(/usr/local/texlive/2015/texmf-dist/tex/latex/graphics/graphicx.sty
Package: graphicx 2014/10/28 v1.0g Enhanced LaTeX Graphics (DPC,SPQR)

(/usr/local/texlive/2015/texmf-dist/tex/latex/graphics/keyval.sty
Package: keyval 2014/10/28 v1.15 key=value parser (DPC)
\KV@toks@=\toks30
)
(/usr/local/texlive/2015/texmf-dist/tex/latex/graphics/graphics.sty
Package: graphics 2014/10/28 v1.0p Standard LaTeX Graphics (DPC,SPQR)

(/usr/local/texlive/2015/texmf-dist/tex/latex/graphics/trig.sty
Package: trig 1999/03/16 v1.09 sin cos tan (DPC)
)
(/usr/local/texlive/2015/texmf-dist/tex/latex/latexconfig/graphics.cfg
File: graphics.cfg 2010/04/23 v1.9 graphics configuration of TeX Live
)
Package graphics Info: Driver file: pdftex.def on input line 94.

(/usr/local/texlive/2015/texmf-dist/tex/latex/pdftex-def/pdftex.def
File: pdftex.def 2011/05/27 v0.06d Graphics/color for pdfTeX

(/usr/local/texlive/2015/texmf-dist/tex/generic/oberdiek/infwarerr.sty
Package: infwarerr 2010/04/08 v1.3 Providing info/warning/error messages (HO)
)
(/usr/local/texlive/2015/texmf-dist/tex/generic/oberdiek/ltxcmds.sty
Package: ltxcmds 2011/11/09 v1.22 LaTeX kernel commands for general use (HO)
)
\Gread@gobject=\count103
))
\Gin@req@height=\dimen115
\Gin@req@width=\dimen116
)
(/usr/local/texlive/2015/texmf-dist/tex/latex/todonotes/todonotes.sty
Package: todonotes 2012/07/25 .dtx Todonotes source and documentation.
Package: todonotes 2012/07/25

(/usr/local/texlive/2015/texmf-dist/tex/latex/base/ifthen.sty
Package: ifthen 2014/09/29 v1.1c Standard LaTeX ifthen package (DPC)
)
(/usr/local/texlive/2015/texmf-dist/tex/latex/xkeyval/xkeyval.sty
Package: xkeyval 2014/12/03 v2.7a package option processing (HA)

(/usr/local/texlive/2015/texmf-dist/tex/generic/xkeyval/xkeyval.tex
(/usr/local/texlive/2015/texmf-dist/tex/generic/xkeyval/xkvutils.tex
\XKV@toks=\toks31
\XKV@tempa@toks=\toks32
)
\XKV@depth=\count104
File: xkeyval.tex 2014/12/03 v2.7a key=value parser (HA)
))
(/usr/local/texlive/2015/texmf-dist/tex/latex/xcolor/xcolor.sty
Package: xcolor 2007/01/21 v2.11 LaTeX color extensions (UK)

(/usr/local/texlive/2015/texmf-dist/tex/latex/latexconfig/color.cfg
File: color.cfg 2007/01/18 v1.5 color configuration of teTeX/TeXLive
)
Package xcolor Info: Driver file: pdftex.def on input line 225.
Package xcolor Info: Model `cmy' substituted by `cmy0' on input line 1337.
Package xcolor Info: Model `hsb' substituted by `rgb' on input line 1341.
Package xcolor Info: Model `RGB' extended on input line 1353.
Package xcolor Info: Model `HTML' substituted by `rgb' on input line 1355.
Package xcolor Info: Model `Hsb' substituted by `hsb' on input line 1356.
Package xcolor Info: Model `tHsb' substituted by `hsb' on input line 1357.
Package xcolor Info: Model `HSB' substituted by `hsb' on input line 1358.
Package xcolor Info: Model `Gray' substituted by `gray' on input line 1359.
Package xcolor Info: Model `wave' substituted by `hsb' on input line 1360.
)
(/usr/local/texlive/2015/texmf-dist/tex/latex/pgf/frontendlayer/tikz.sty
(/usr/local/texlive/2015/texmf-dist/tex/latex/pgf/basiclayer/pgf.sty
(/usr/local/texlive/2015/texmf-dist/tex/latex/pgf/utilities/pgfrcs.sty
(/usr/local/texlive/2015/texmf-dist/tex/generic/pgf/utilities/pgfutil-common.te
x
\pgfutil@everybye=\toks33
\pgfutil@tempdima=\dimen117
\pgfutil@tempdimb=\dimen118

(/usr/local/texlive/2015/texmf-dist/tex/generic/pgf/utilities/pgfutil-common-li
sts.tex))
(/usr/local/texlive/2015/texmf-dist/tex/generic/pgf/utilities/pgfutil-latex.def
\pgfutil@abb=\box29
(/usr/local/texlive/2015/texmf-dist/tex/latex/ms/everyshi.sty
Package: everyshi 2001/05/15 v3.00 EveryShipout Package (MS)
))
(/usr/local/texlive/2015/texmf-dist/tex/generic/pgf/utilities/pgfrcs.code.tex
Package: pgfrcs 2013/12/20 v3.0.0 (rcs-revision 1.28)
))
Package: pgf 2013/12/18 v3.0.0 (rcs-revision 1.14)
(/usr/local/texlive/2015/texmf-dist/tex/latex/pgf/basiclayer/pgfcore.sty
(/usr/local/texlive/2015/texmf-dist/tex/latex/pgf/systemlayer/pgfsys.sty
(/usr/local/texlive/2015/texmf-dist/tex/generic/pgf/systemlayer/pgfsys.code.tex
Package: pgfsys 2013/11/30 v3.0.0 (rcs-revision 1.47)
(/usr/local/texlive/2015/texmf-dist/tex/generic/pgf/utilities/pgfkeys.code.tex
\pgfkeys@pathtoks=\toks34
\pgfkeys@temptoks=\toks35

(/usr/local/texlive/2015/texmf-dist/tex/generic/pgf/utilities/pgfkeysfiltered.c
ode.tex
\pgfkeys@tmptoks=\toks36
))
\pgf@x=\dimen119
\pgf@y=\dimen120
\pgf@xa=\dimen121
\pgf@ya=\dimen122
\pgf@xb=\dimen123
\pgf@yb=\dimen124
\pgf@xc=\dimen125
\pgf@yc=\dimen126
\w@pgf@writea=\write3
\r@pgf@reada=\read1
\c@pgf@counta=\count105
\c@pgf@countb=\count106
\c@pgf@countc=\count107
\c@pgf@countd=\count108
\t@pgf@toka=\toks37
\t@pgf@tokb=\toks38
\t@pgf@tokc=\toks39

(/usr/local/texlive/2015/texmf-dist/tex/generic/pgf/systemlayer/pgf.cfg
File: pgf.cfg 2008/05/14  (rcs-revision 1.7)
)
Driver file for pgf: pgfsys-pdftex.def

(/usr/local/texlive/2015/texmf-dist/tex/generic/pgf/systemlayer/pgfsys-pdftex.d
ef
File: pgfsys-pdftex.def 2013/07/18  (rcs-revision 1.33)

(/usr/local/texlive/2015/texmf-dist/tex/generic/pgf/systemlayer/pgfsys-common-p
df.def
File: pgfsys-common-pdf.def 2013/10/10  (rcs-revision 1.13)
)))
(/usr/local/texlive/2015/texmf-dist/tex/generic/pgf/systemlayer/pgfsyssoftpath.
code.tex
File: pgfsyssoftpath.code.tex 2013/09/09  (rcs-revision 1.9)
\pgfsyssoftpath@smallbuffer@items=\count109
\pgfsyssoftpath@bigbuffer@items=\count110
)
(/usr/local/texlive/2015/texmf-dist/tex/generic/pgf/systemlayer/pgfsysprotocol.
code.tex
File: pgfsysprotocol.code.tex 2006/10/16  (rcs-revision 1.4)
))
(/usr/local/texlive/2015/texmf-dist/tex/generic/pgf/basiclayer/pgfcore.code.tex
Package: pgfcore 2010/04/11 v3.0.0 (rcs-revision 1.7)
(/usr/local/texlive/2015/texmf-dist/tex/generic/pgf/math/pgfmath.code.tex
(/usr/local/texlive/2015/texmf-dist/tex/generic/pgf/math/pgfmathcalc.code.tex
(/usr/local/texlive/2015/texmf-dist/tex/generic/pgf/math/pgfmathutil.code.tex)
(/usr/local/texlive/2015/texmf-dist/tex/generic/pgf/math/pgfmathparser.code.tex
\pgfmath@dimen=\dimen127
\pgfmath@count=\count111
\pgfmath@box=\box30
\pgfmath@toks=\toks40
\pgfmath@stack@operand=\toks41
\pgfmath@stack@operation=\toks42
)
(/usr/local/texlive/2015/texmf-dist/tex/generic/pgf/math/pgfmathfunctions.code.
tex
(/usr/local/texlive/2015/texmf-dist/tex/generic/pgf/math/pgfmathfunctions.basic
.code.tex)
(/usr/local/texlive/2015/texmf-dist/tex/generic/pgf/math/pgfmathfunctions.trigo
nometric.code.tex)
(/usr/local/texlive/2015/texmf-dist/tex/generic/pgf/math/pgfmathfunctions.rando
m.code.tex)
(/usr/local/texlive/2015/texmf-dist/tex/generic/pgf/math/pgfmathfunctions.compa
rison.code.tex)
(/usr/local/texlive/2015/texmf-dist/tex/generic/pgf/math/pgfmathfunctions.base.
code.tex)
(/usr/local/texlive/2015/texmf-dist/tex/generic/pgf/math/pgfmathfunctions.round
.code.tex)
(/usr/local/texlive/2015/texmf-dist/tex/generic/pgf/math/pgfmathfunctions.misc.
code.tex)
(/usr/local/texlive/2015/texmf-dist/tex/generic/pgf/math/pgfmathfunctions.integ
erarithmetics.code.tex)))
(/usr/local/texlive/2015/texmf-dist/tex/generic/pgf/math/pgfmathfloat.code.tex
\c@pgfmathroundto@lastzeros=\count112
))
(/usr/local/texlive/2015/texmf-dist/tex/generic/pgf/basiclayer/pgfcorepoints.co
de.tex
File: pgfcorepoints.code.tex 2013/10/07  (rcs-revision 1.27)
\pgf@picminx=\dimen128
\pgf@picmaxx=\dimen129
\pgf@picminy=\dimen130
\pgf@picmaxy=\dimen131
\pgf@pathminx=\dimen132
\pgf@pathmaxx=\dimen133
\pgf@pathminy=\dimen134
\pgf@pathmaxy=\dimen135
\pgf@xx=\dimen136
\pgf@xy=\dimen137
\pgf@yx=\dimen138
\pgf@yy=\dimen139
\pgf@zx=\dimen140
\pgf@zy=\dimen141
)
(/usr/local/texlive/2015/texmf-dist/tex/generic/pgf/basiclayer/pgfcorepathconst
ruct.code.tex
File: pgfcorepathconstruct.code.tex 2013/10/07  (rcs-revision 1.29)
\pgf@path@lastx=\dimen142
\pgf@path@lasty=\dimen143
)
(/usr/local/texlive/2015/texmf-dist/tex/generic/pgf/basiclayer/pgfcorepathusage
.code.tex
File: pgfcorepathusage.code.tex 2013/12/13  (rcs-revision 1.23)
\pgf@shorten@end@additional=\dimen144
\pgf@shorten@start@additional=\dimen145
)
(/usr/local/texlive/2015/texmf-dist/tex/generic/pgf/basiclayer/pgfcorescopes.co
de.tex
File: pgfcorescopes.code.tex 2013/10/09  (rcs-revision 1.44)
\pgfpic=\box31
\pgf@hbox=\box32
\pgf@layerbox@main=\box33
\pgf@picture@serial@count=\count113
)
(/usr/local/texlive/2015/texmf-dist/tex/generic/pgf/basiclayer/pgfcoregraphicst
ate.code.tex
File: pgfcoregraphicstate.code.tex 2013/09/19  (rcs-revision 1.11)
\pgflinewidth=\dimen146
)
(/usr/local/texlive/2015/texmf-dist/tex/generic/pgf/basiclayer/pgfcoretransform
ations.code.tex
File: pgfcoretransformations.code.tex 2013/10/10  (rcs-revision 1.17)
\pgf@pt@x=\dimen147
\pgf@pt@y=\dimen148
\pgf@pt@temp=\dimen149
)
(/usr/local/texlive/2015/texmf-dist/tex/generic/pgf/basiclayer/pgfcorequick.cod
e.tex
File: pgfcorequick.code.tex 2008/10/09  (rcs-revision 1.3)
)
(/usr/local/texlive/2015/texmf-dist/tex/generic/pgf/basiclayer/pgfcoreobjects.c
ode.tex
File: pgfcoreobjects.code.tex 2006/10/11  (rcs-revision 1.2)
)
(/usr/local/texlive/2015/texmf-dist/tex/generic/pgf/basiclayer/pgfcorepathproce
ssing.code.tex
File: pgfcorepathprocessing.code.tex 2013/09/09  (rcs-revision 1.9)
)
(/usr/local/texlive/2015/texmf-dist/tex/generic/pgf/basiclayer/pgfcorearrows.co
de.tex
File: pgfcorearrows.code.tex 2013/11/07  (rcs-revision 1.40)
\pgfarrowsep=\dimen150
)
(/usr/local/texlive/2015/texmf-dist/tex/generic/pgf/basiclayer/pgfcoreshade.cod
e.tex
File: pgfcoreshade.code.tex 2013/07/15  (rcs-revision 1.15)
\pgf@max=\dimen151
\pgf@sys@shading@range@num=\count114
)
(/usr/local/texlive/2015/texmf-dist/tex/generic/pgf/basiclayer/pgfcoreimage.cod
e.tex
File: pgfcoreimage.code.tex 2013/07/15  (rcs-revision 1.18)

(/usr/local/texlive/2015/texmf-dist/tex/generic/pgf/basiclayer/pgfcoreexternal.
code.tex
File: pgfcoreexternal.code.tex 2013/07/15  (rcs-revision 1.20)
\pgfexternal@startupbox=\box34
))
(/usr/local/texlive/2015/texmf-dist/tex/generic/pgf/basiclayer/pgfcorelayers.co
de.tex
File: pgfcorelayers.code.tex 2013/07/18  (rcs-revision 1.7)
)
(/usr/local/texlive/2015/texmf-dist/tex/generic/pgf/basiclayer/pgfcoretranspare
ncy.code.tex
File: pgfcoretransparency.code.tex 2013/09/30  (rcs-revision 1.5)
)
(/usr/local/texlive/2015/texmf-dist/tex/generic/pgf/basiclayer/pgfcorepatterns.
code.tex
File: pgfcorepatterns.code.tex 2013/11/07  (rcs-revision 1.5)
)))
(/usr/local/texlive/2015/texmf-dist/tex/generic/pgf/modules/pgfmoduleshapes.cod
e.tex
File: pgfmoduleshapes.code.tex 2013/10/31  (rcs-revision 1.34)
\pgfnodeparttextbox=\box35
)
(/usr/local/texlive/2015/texmf-dist/tex/generic/pgf/modules/pgfmoduleplot.code.
tex
File: pgfmoduleplot.code.tex 2013/07/31  (rcs-revision 1.12)
)
(/usr/local/texlive/2015/texmf-dist/tex/latex/pgf/compatibility/pgfcomp-version
-0-65.sty
Package: pgfcomp-version-0-65 2007/07/03 v3.0.0 (rcs-revision 1.7)
\pgf@nodesepstart=\dimen152
\pgf@nodesepend=\dimen153
)
(/usr/local/texlive/2015/texmf-dist/tex/latex/pgf/compatibility/pgfcomp-version
-1-18.sty
Package: pgfcomp-version-1-18 2007/07/23 v3.0.0 (rcs-revision 1.1)
))
(/usr/local/texlive/2015/texmf-dist/tex/latex/pgf/utilities/pgffor.sty
(/usr/local/texlive/2015/texmf-dist/tex/latex/pgf/utilities/pgfkeys.sty
(/usr/local/texlive/2015/texmf-dist/tex/generic/pgf/utilities/pgfkeys.code.tex)
) (/usr/local/texlive/2015/texmf-dist/tex/latex/pgf/math/pgfmath.sty
(/usr/local/texlive/2015/texmf-dist/tex/generic/pgf/math/pgfmath.code.tex))
(/usr/local/texlive/2015/texmf-dist/tex/generic/pgf/utilities/pgffor.code.tex
Package: pgffor 2013/12/13 v3.0.0 (rcs-revision 1.25)

(/usr/local/texlive/2015/texmf-dist/tex/generic/pgf/math/pgfmath.code.tex)
\pgffor@iter=\dimen154
\pgffor@skip=\dimen155
\pgffor@stack=\toks43
\pgffor@toks=\toks44
))
(/usr/local/texlive/2015/texmf-dist/tex/generic/pgf/frontendlayer/tikz/tikz.cod
e.tex
Package: tikz 2013/12/13 v3.0.0 (rcs-revision 1.142)

(/usr/local/texlive/2015/texmf-dist/tex/generic/pgf/libraries/pgflibraryplothan
dlers.code.tex
File: pgflibraryplothandlers.code.tex 2013/08/31 v3.0.0 (rcs-revision 1.20)
\pgf@plot@mark@count=\count115
\pgfplotmarksize=\dimen156
)
\tikz@lastx=\dimen157
\tikz@lasty=\dimen158
\tikz@lastxsaved=\dimen159
\tikz@lastysaved=\dimen160
\tikzleveldistance=\dimen161
\tikzsiblingdistance=\dimen162
\tikz@figbox=\box36
\tikz@figbox@bg=\box37
\tikz@tempbox=\box38
\tikz@tempbox@bg=\box39
\tikztreelevel=\count116
\tikznumberofchildren=\count117
\tikznumberofcurrentchild=\count118
\tikz@fig@count=\count119

(/usr/local/texlive/2015/texmf-dist/tex/generic/pgf/modules/pgfmodulematrix.cod
e.tex
File: pgfmodulematrix.code.tex 2013/09/17  (rcs-revision 1.8)
\pgfmatrixcurrentrow=\count120
\pgfmatrixcurrentcolumn=\count121
\pgf@matrix@numberofcolumns=\count122
)
\tikz@expandcount=\count123

(/usr/local/texlive/2015/texmf-dist/tex/generic/pgf/frontendlayer/tikz/librarie
s/tikzlibrarytopaths.code.tex
File: tikzlibrarytopaths.code.tex 2008/06/17 v3.0.0 (rcs-revision 1.2)
)))
(/usr/local/texlive/2015/texmf-dist/tex/generic/pgf/frontendlayer/tikz/librarie
s/tikzlibrarypositioning.code.tex
File: tikzlibrarypositioning.code.tex 2008/10/06 v3.0.0 (rcs-revision 1.7)
)
(/usr/local/texlive/2015/texmf-dist/tex/latex/tools/calc.sty
Package: calc 2014/10/28 v4.3 Infix arithmetic (KKT,FJ)
\calc@Acount=\count124
\calc@Bcount=\count125
\calc@Adimen=\dimen163
\calc@Bdimen=\dimen164
\calc@Askip=\skip54
\calc@Bskip=\skip55
LaTeX Info: Redefining \setlength on input line 80.
LaTeX Info: Redefining \addtolength on input line 81.
\calc@Ccount=\count126
\calc@Cskip=\skip56
)
\c@@todonotes@numberoftodonotes=\count127
)
(/usr/local/texlive/2015/texmf-dist/tex/latex/hyperref/hyperref.sty
Package: hyperref 2012/11/06 v6.83m Hypertext links for LaTeX

(/usr/local/texlive/2015/texmf-dist/tex/generic/oberdiek/hobsub-hyperref.sty
Package: hobsub-hyperref 2012/05/28 v1.13 Bundle oberdiek, subset hyperref (HO)


(/usr/local/texlive/2015/texmf-dist/tex/generic/oberdiek/hobsub-generic.sty
Package: hobsub-generic 2012/05/28 v1.13 Bundle oberdiek, subset generic (HO)
Package: hobsub 2012/05/28 v1.13 Construct package bundles (HO)
Package hobsub Info: Skipping package `infwarerr' (already loaded).
Package hobsub Info: Skipping package `ltxcmds' (already loaded).
Package: ifluatex 2010/03/01 v1.3 Provides the ifluatex switch (HO)
Package ifluatex Info: LuaTeX not detected.
Package: ifvtex 2010/03/01 v1.5 Detect VTeX and its facilities (HO)
Package ifvtex Info: VTeX not detected.
Package: intcalc 2007/09/27 v1.1 Expandable calculations with integers (HO)
Package: ifpdf 2011/01/30 v2.3 Provides the ifpdf switch (HO)
Package ifpdf Info: pdfTeX in PDF mode is detected.
Package: etexcmds 2011/02/16 v1.5 Avoid name clashes with e-TeX commands (HO)
Package etexcmds Info: Could not find \expanded.
(etexcmds)             That can mean that you are not using pdfTeX 1.50 or
(etexcmds)             that some package has redefined \expanded.
(etexcmds)             In the latter case, load this package earlier.
Package: kvsetkeys 2012/04/25 v1.16 Key value parser (HO)
Package: kvdefinekeys 2011/04/07 v1.3 Define keys (HO)
Package: pdftexcmds 2011/11/29 v0.20 Utility functions of pdfTeX for LuaTeX (HO
)
Package pdftexcmds Info: LuaTeX not detected.
Package pdftexcmds Info: \pdf@primitive is available.
Package pdftexcmds Info: \pdf@ifprimitive is available.
Package pdftexcmds Info: \pdfdraftmode found.
Package: pdfescape 2011/11/25 v1.13 Implements pdfTeX's escape features (HO)
Package: bigintcalc 2012/04/08 v1.3 Expandable calculations on big integers (HO
)
Package: bitset 2011/01/30 v1.1 Handle bit-vector datatype (HO)
Package: uniquecounter 2011/01/30 v1.2 Provide unlimited unique counter (HO)
)
Package hobsub Info: Skipping package `hobsub' (already loaded).
Package: letltxmacro 2010/09/02 v1.4 Let assignment for LaTeX macros (HO)
Package: hopatch 2012/05/28 v1.2 Wrapper for package hooks (HO)
Package: xcolor-patch 2011/01/30 xcolor patch
Package: atveryend 2011/06/30 v1.8 Hooks at the very end of document (HO)
Package atveryend Info: \enddocument detected (standard20110627).
Package: atbegshi 2011/10/05 v1.16 At begin shipout hook (HO)
Package: refcount 2011/10/16 v3.4 Data extraction from label references (HO)
Package: hycolor 2011/01/30 v1.7 Color options for hyperref/bookmark (HO)
)
(/usr/local/texlive/2015/texmf-dist/tex/generic/ifxetex/ifxetex.sty
Package: ifxetex 2010/09/12 v0.6 Provides ifxetex conditional
)
(/usr/local/texlive/2015/texmf-dist/tex/latex/oberdiek/auxhook.sty
Package: auxhook 2011/03/04 v1.3 Hooks for auxiliary files (HO)
)
(/usr/local/texlive/2015/texmf-dist/tex/latex/oberdiek/kvoptions.sty
Package: kvoptions 2011/06/30 v3.11 Key value format for package options (HO)
)
\@linkdim=\dimen165
\Hy@linkcounter=\count128
\Hy@pagecounter=\count129

(/usr/local/texlive/2015/texmf-dist/tex/latex/hyperref/pd1enc.def
File: pd1enc.def 2012/11/06 v6.83m Hyperref: PDFDocEncoding definition (HO)
)
\Hy@SavedSpaceFactor=\count130

(/usr/local/texlive/2015/texmf-dist/tex/latex/latexconfig/hyperref.cfg
File: hyperref.cfg 2002/06/06 v1.2 hyperref configuration of TeXLive
)
Package hyperref Info: Option `colorlinks' set `true' on input line 4319.
Package hyperref Info: Hyper figures OFF on input line 4443.
Package hyperref Info: Link nesting OFF on input line 4448.
Package hyperref Info: Hyper index ON on input line 4451.
Package hyperref Info: Plain pages OFF on input line 4458.
Package hyperref Info: Backreferencing OFF on input line 4463.
Package hyperref Info: Implicit mode ON; LaTeX internals redefined.
Package hyperref Info: Bookmarks ON on input line 4688.
\c@Hy@tempcnt=\count131

(/usr/local/texlive/2015/texmf-dist/tex/latex/url/url.sty
\Urlmuskip=\muskip11
Package: url 2013/09/16  ver 3.4  Verb mode for urls, etc.
)
LaTeX Info: Redefining \url on input line 5041.
\XeTeXLinkMargin=\dimen166
\Fld@menulength=\count132
\Field@Width=\dimen167
\Fld@charsize=\dimen168
Package hyperref Info: Hyper figures OFF on input line 6295.
Package hyperref Info: Link nesting OFF on input line 6300.
Package hyperref Info: Hyper index ON on input line 6303.
Package hyperref Info: backreferencing OFF on input line 6310.
Package hyperref Info: Link coloring ON on input line 6313.
Package hyperref Info: Link coloring with OCG OFF on input line 6320.
Package hyperref Info: PDF/A mode OFF on input line 6325.
LaTeX Info: Redefining \ref on input line 6365.
LaTeX Info: Redefining \pageref on input line 6369.
\Hy@abspage=\count133
\c@Item=\count134
\c@Hfootnote=\count135
)

Package hyperref Message: Driver (autodetected): hpdftex.

(/usr/local/texlive/2015/texmf-dist/tex/latex/hyperref/hpdftex.def
File: hpdftex.def 2012/11/06 v6.83m Hyperref driver for pdfTeX
\Fld@listcount=\count136
\c@bookmark@seq@number=\count137

(/usr/local/texlive/2015/texmf-dist/tex/latex/oberdiek/rerunfilecheck.sty
Package: rerunfilecheck 2011/04/15 v1.7 Rerun checks for auxiliary files (HO)
Package uniquecounter Info: New unique counter `rerunfilecheck' on input line 2
82.
)
\Hy@SectionHShift=\skip57
)
(/usr/local/texlive/2015/texmf-dist/tex/latex/caption/subcaption.sty
Package: subcaption 2013/02/03 v1.1-62 Sub-captions (AR)

(/usr/local/texlive/2015/texmf-dist/tex/latex/caption/caption.sty
Package: caption 2013/05/02 v3.3-89 Customizing captions (AR)

(/usr/local/texlive/2015/texmf-dist/tex/latex/caption/caption3.sty
Package: caption3 2013/05/02 v1.6-88 caption3 kernel (AR)
Package caption3 Info: TeX engine: e-TeX on input line 57.
\captionmargin=\dimen169
\captionmargin@=\dimen170
\captionwidth=\dimen171
\caption@tempdima=\dimen172
\caption@indent=\dimen173
\caption@parindent=\dimen174
\caption@hangindent=\dimen175
)
Package caption Info: AMS or SMF document class.
\c@ContinuedFloat=\count138
Package caption Info: hyperref package is loaded.
)
\c@subfigure=\count139
\c@subtable=\count140
)
(/usr/local/texlive/2015/texmf-dist/tex/latex/lineno/lineno.sty
Package: lineno 2005/11/02 line numbers on paragraphs v4.41
\linenopenalty=\count141
\output=\toks45
\linenoprevgraf=\count142
\linenumbersep=\dimen176
\linenumberwidth=\dimen177
\c@linenumber=\count143
\c@pagewiselinenumber=\count144
\c@LN@truepage=\count145
\c@internallinenumber=\count146
\c@internallinenumbers=\count147
\quotelinenumbersep=\dimen178
\bframerule=\dimen179
\bframesep=\dimen180
\bframebox=\box40
LaTeX Info: Redefining \\ on input line 3056.
) (./main.aux)
\openout1 = `main.aux'.

LaTeX Font Info:    Checking defaults for OML/cmm/m/it on input line 32.
LaTeX Font Info:    ... okay on input line 32.
LaTeX Font Info:    Checking defaults for T1/cmr/m/n on input line 32.
LaTeX Font Info:    ... okay on input line 32.
LaTeX Font Info:    Checking defaults for OT1/cmr/m/n on input line 32.
LaTeX Font Info:    ... okay on input line 32.
LaTeX Font Info:    Checking defaults for OMS/cmsy/m/n on input line 32.
LaTeX Font Info:    ... okay on input line 32.
LaTeX Font Info:    Checking defaults for OMX/cmex/m/n on input line 32.
LaTeX Font Info:    ... okay on input line 32.
LaTeX Font Info:    Checking defaults for U/cmr/m/n on input line 32.
LaTeX Font Info:    ... okay on input line 32.
LaTeX Font Info:    Checking defaults for PD1/pdf/m/n on input line 32.
LaTeX Font Info:    ... okay on input line 32.
LaTeX Font Info:    Try loading font information for U+msa on input line 32.

(/usr/local/texlive/2015/texmf-dist/tex/latex/amsfonts/umsa.fd
File: umsa.fd 2013/01/14 v3.01 AMS symbols A
)
LaTeX Font Info:    Try loading font information for U+msb on input line 32.

(/usr/local/texlive/2015/texmf-dist/tex/latex/amsfonts/umsb.fd
File: umsb.fd 2013/01/14 v3.01 AMS symbols B
)
(/usr/local/texlive/2015/texmf-dist/tex/latex/ucs/ucsencs.def
File: ucsencs.def 2011/01/21 Fixes to fontencodings LGR, T3
)
(/usr/local/texlive/2015/texmf-dist/tex/context/base/supp-pdf.mkii
[Loading MPS to PDF converter (version 2006.09.02).]
\scratchcounter=\count148
\scratchdimen=\dimen181
\scratchbox=\box41
\nofMPsegments=\count149
\nofMParguments=\count150
\everyMPshowfont=\toks46
\MPscratchCnt=\count151
\MPscratchDim=\dimen182
\MPnumerator=\count152
\makeMPintoPDFobject=\count153
\everyMPtoPDFconversion=\toks47
) (/usr/local/texlive/2015/texmf-dist/tex/latex/oberdiek/epstopdf-base.sty
Package: epstopdf-base 2010/02/09 v2.5 Base part for package epstopdf

(/usr/local/texlive/2015/texmf-dist/tex/latex/oberdiek/grfext.sty
Package: grfext 2010/08/19 v1.1 Manage graphics extensions (HO)
)
Package grfext Info: Graphics extension search list:
(grfext)             [.png,.pdf,.jpg,.mps,.jpeg,.jbig2,.jb2,.PNG,.PDF,.JPG,.JPE
G,.JBIG2,.JB2,.eps]
(grfext)             \AppendGraphicsExtensions on input line 452.

(/usr/local/texlive/2015/texmf-dist/tex/latex/latexconfig/epstopdf-sys.cfg
File: epstopdf-sys.cfg 2010/07/13 v1.3 Configuration of (r)epstopdf for TeX Liv
e
))
ABD: EveryShipout initializing macros
\AtBeginShipoutBox=\box42
Package hyperref Info: Link coloring ON on input line 32.

(/usr/local/texlive/2015/texmf-dist/tex/latex/hyperref/nameref.sty
Package: nameref 2012/10/27 v2.43 Cross-referencing by name of section

(/usr/local/texlive/2015/texmf-dist/tex/generic/oberdiek/gettitlestring.sty
Package: gettitlestring 2010/12/03 v1.4 Cleanup title references (HO)
)
\c@section@level=\count154
)
LaTeX Info: Redefining \ref on input line 32.
LaTeX Info: Redefining \pageref on input line 32.
LaTeX Info: Redefining \nameref on input line 32.

(./main.out) (./main.out)
\@outlinefile=\write4
\openout4 = `main.out'.

Package caption Info: Begin \AtBeginDocument code.
Package caption Info: End \AtBeginDocument code.
 <map_of_CNP.jpg, id=11, 1046.91125pt x 700.6175pt>
File: map_of_CNP.jpg Graphic file (type jpg)

<use map_of_CNP.jpg>
Package pdftex.def Info: map_of_CNP.jpg used on input line 38.
(pdftex.def)             Requested size: 469.75502pt x 314.36626pt.

<20170327_074639_Canon_EOS_REBEL_T3i.JPG, id=12, 5203.44pt x 3468.96pt>
File: 20170327_074639_Canon_EOS_REBEL_T3i.JPG Graphic file (type jpg)

<use 20170327_074639_Canon_EOS_REBEL_T3i.JPG>
Package pdftex.def Info: 20170327_074639_Canon_EOS_REBEL_T3i.JPG used on input 
line 44.
(pdftex.def)             Requested size: 281.85587pt x 187.85567pt.

<IMG_0652.JPG, id=13, 2055.68pt x 1541.76pt>
File: IMG_0652.JPG Graphic file (type jpg)
 <use IMG_0652.JPG>
Package pdftex.def Info: IMG_0652.JPG used on input line 52.
(pdftex.def)             Requested size: 281.85587pt x 211.3751pt.

<tooltransport.JPG, id=14, 2055.68pt x 1541.76pt>
File: tooltransport.JPG Graphic file (type jpg)
 <use tooltransport.JPG>
Package pdftex.def Info: tooltransport.JPG used on input line 58.
(pdftex.def)             Requested size: 281.85587pt x 211.3751pt.

[1{/usr/local/texlive/2015/texmf-var/fonts/map/pdftex/updmap/pdftex.map} <./map
_of_CNP.jpg>]
Package atveryend Info: Empty hook `BeforeClearDocument' on input line 127.
 [2 <./20170327_074639_Canon_EOS_REBEL_T3i.JPG> <./IMG_0652.JPG>]
[3 <./tooltransport.JPG>] [4]
Package atveryend Info: Empty hook `AfterLastShipout' on input line 127.
 (./main.aux)
Package atveryend Info: Executing hook `AtVeryEndDocument' on input line 127.
Package atveryend Info: Executing hook `AtEndAfterFileList' on input line 127.
Package rerunfilecheck Info: File `main.out' has not changed.
(rerunfilecheck)             Checksum: 08AD87CE1366A93874B0B949A6FA7FD1;57.
Package atveryend Info: Empty hook `AtVeryVeryEnd' on input line 127.
 ) 
Here is how much of TeX's memory you used:
 18926 strings out of 493089
 346556 string characters out of 6134842
 434432 words of memory out of 5000000
 21891 multiletter control sequences out of 15000+600000
 12183 words of font info for 39 fonts, out of 8000000 for 9000
 1302 hyphenation exceptions out of 8191
 62i,10n,94p,468b,427s stack positions out of 5000i,500n,10000p,200000b,80000s
{/usr/local/texlive/2015/texmf-dist/fonts/enc/dvips/cm-super/cm-super-t1.enc}
</usr/local/texlive/2015/texmf-dist/fonts/type1/public/amsfonts/cm/cmmi10.pfb><
/usr/local/texlive/2015/texmf-dist/fonts/type1/public/amsfonts/cm/cmmi7.pfb></u
sr/local/texlive/2015/texmf-dist/fonts/type1/public/amsfonts/cm/cmr7.pfb></usr/
local/texlive/2015/texmf-dist/fonts/type1/public/amsfonts/cm/cmsy7.pfb></usr/lo
cal/texlive/2015/texmf-dist/fonts/type1/public/cm-super/sfbx1000.pfb></usr/loca
l/texlive/2015/texmf-dist/fonts/type1/public/cm-super/sfcc1000.pfb></usr/local/
texlive/2015/texmf-dist/fonts/type1/public/cm-super/sfrm0700.pfb></usr/local/te
xlive/2015/texmf-dist/fonts/type1/public/cm-super/sfrm1000.pfb>
Output written on main.pdf (4 pages, 11945166 bytes).
PDF statistics:
 78 PDF objects out of 1000 (max. 8388607)
 59 compressed objects within 1 object stream
 12 named destinations out of 1000 (max. 500000)
 41 words of extra memory for PDF output out of 10000 (max. 10000000)
